# Supplementary material for: Problems with using comparative analyses of avian brain size to test hypotheses of cognitive evolution
Source: PLoS One. 2022 Jul 22;17(7):e0270771. doi: 10.1371/journal.pone.0270771 (PMC9307164; doi:10.1371/journal.pone.0270771)
Supplement: S1 Dataset — (NEX) [file pone.0270771.s001.nex]

#NEXUS
Begin taxa;
	Dimensions ntax=94;
	Taxlabels
		Cinclosoma_punctatum
		Cinclosoma_cinnamomeum
		Falcunculus_frontatus
		Platysteira_cyanea
		Batis_capensis
		Bias_musicus
		Prionops_plumatus
		Tchagra_australis
		Dryoscopus_cubla
		Malaconotus_cruentus
		Telophorus_zeylonus
		Laniarius_erythrogaster
		Aegithina_tiphia
		Artamus_personatus
		Artamus_superciliosus
		Artamus_maximus
		Artamus_cinereus
		Artamus_cyanopterus
		Artamus_leucorynchus
		Artamus_minor
		Pyrrhocorax_pyrrhocorax
		Pyrrhocorax_graculus
		Dendrocitta_vagabunda
		Cyanopica_cyanus
		Perisoreus_canadensis
		Corvus_ossifragus
		Corvus_coronoides
		Corvus_orru
		Corvus_mellori
		Corvus_brachyrhynchos
		Corvus_caurinus
		Corvus_corone
		Corvus_frugilegus
		Corvus_moneduloides
		Corvus_bennetti
		Corvus_albus
		Corvus_corax
		Corvus_cryptoleucus
		Corvus_monedula
		Corvus_dauuricus
		Corvus_ruficollis
		Nucifraga_caryocatactes
		Pica_pica
		Garrulus_glandarius
		Gymnorhinus_cyanocephalus
		Cyanocitta_cristata
		Cyanocitta_stelleri
		Aphelocoma_coerulescens
		Cyanocorax_yncas
		Cyanocorax_affinis
		Cyanocorax_chrysops
		Cyanocorax_morio
		Lanius_ludovicianus
		Lanius_excubitor
		Lanius_cristatus
		Lanius_senator
		Seleucidis_melanoleucus
		Cicinnurus_regius
		Lophorina_superba
		Parotia_lawesii
		Lycocorax_pyrrhopterus
		Myiagra_caledonica
		Myiagra_rubecula
		Myiagra_cyanoleuca
		Myiagra_inquieta
		Myiagra_alecto
		Arses_telescophthalmus
		Clytorhynchus_pachycephaloides
		Monarcha_melanopsis
		Grallina_cyanoleuca
		Terpsiphone_atrocaudata
		Hypothymis_azurea
		Struthidea_cinerea
		Corcorax_melanorhamphos
		Rhipidura_rufiventris
		Rhipidura_rufifrons
		Rhipidura_fuliginosa
		Rhipidura_atra
		Rhipidura_leucophrys
		Dicrurus_hottentottus
		Oriolus_sagittatus
		Oriolus_flavocinctus
		Sphecotheres_viridis
		Vireo_olivaceus
		Vireo_altiloquus
		Vireo_magister
		Vireo_griseus
		Cyclarhis_gujanensis
		Daphoenositta_chrysoptera
		Pachycephala_rufogularis
		Pachycephala_pectoralis
		Pachycephala_rufiventris
		Pachycephala_simplex
		Pachycephala_olivacea
		;
End;
Begin trees;
	Translate
		1 Cinclosoma_punctatum,
		2 Cinclosoma_cinnamomeum,
		3 Falcunculus_frontatus,
		4 Platysteira_cyanea,
		5 Batis_capensis,
		6 Bias_musicus,
		7 Prionops_plumatus,
		8 Tchagra_australis,
		9 Dryoscopus_cubla,
		10 Malaconotus_cruentus,
		11 Telophorus_zeylonus,
		12 Laniarius_erythrogaster,
		13 Aegithina_tiphia,
		14 Artamus_personatus,
		15 Artamus_superciliosus,
		16 Artamus_maximus,
		17 Artamus_cinereus,
		18 Artamus_cyanopterus,
		19 Artamus_leucorynchus,
		20 Artamus_minor,
		21 Pyrrhocorax_pyrrhocorax,
		22 Pyrrhocorax_graculus,
		23 Dendrocitta_vagabunda,
		24 Cyanopica_cyanus,
		25 Perisoreus_canadensis,
		26 Corvus_ossifragus,
		27 Corvus_coronoides,
		28 Corvus_orru,
		29 Corvus_mellori,
		30 Corvus_brachyrhynchos,
		31 Corvus_caurinus,
		32 Corvus_corone,
		33 Corvus_frugilegus,
		34 Corvus_moneduloides,
		35 Corvus_bennetti,
		36 Corvus_albus,
		37 Corvus_corax,
		38 Corvus_cryptoleucus,
		39 Corvus_monedula,
		40 Corvus_dauuricus,
		41 Corvus_ruficollis,
		42 Nucifraga_caryocatactes,
		43 Pica_pica,
		44 Garrulus_glandarius,
		45 Gymnorhinus_cyanocephalus,
		46 Cyanocitta_cristata,
		47 Cyanocitta_stelleri,
		48 Aphelocoma_coerulescens,
		49 Cyanocorax_yncas,
		50 Cyanocorax_affinis,
		51 Cyanocorax_chrysops,
		52 Cyanocorax_morio,
		53 Lanius_ludovicianus,
		54 Lanius_excubitor,
		55 Lanius_cristatus,
		56 Lanius_senator,
		57 Seleucidis_melanoleucus,
		58 Cicinnurus_regius,
		59 Lophorina_superba,
		60 Parotia_lawesii,
		61 Lycocorax_pyrrhopterus,
		62 Myiagra_caledonica,
		63 Myiagra_rubecula,
		64 Myiagra_cyanoleuca,
		65 Myiagra_inquieta,
		66 Myiagra_alecto,
		67 Arses_telescophthalmus,
		68 Clytorhynchus_pachycephaloides,
		69 Monarcha_melanopsis,
		70 Grallina_cyanoleuca,
		71 Terpsiphone_atrocaudata,
		72 Hypothymis_azurea,
		73 Struthidea_cinerea,
		74 Corcorax_melanorhamphos,
		75 Rhipidura_rufiventris,
		76 Rhipidura_rufifrons,
		77 Rhipidura_fuliginosa,
		78 Rhipidura_atra,
		79 Rhipidura_leucophrys,
		80 Dicrurus_hottentottus,
		81 Oriolus_sagittatus,
		82 Oriolus_flavocinctus,
		83 Sphecotheres_viridis,
		84 Vireo_olivaceus,
		85 Vireo_altiloquus,
		86 Vireo_magister,
		87 Vireo_griseus,
		88 Cyclarhis_gujanensis,
		89 Daphoenositta_chrysoptera,
		90 Pachycephala_rufogularis,
		91 Pachycephala_pectoralis,
		92 Pachycephala_rufiventris,
		93 Pachycephala_simplex,
		94 Pachycephala_olivacea
		;
tree TREE1 = [&R] ((((1[&length_range={0.01313314541,26.71613538},height_95%_HPD={0.0,1.4689902627651463E-8},length_95%_HPD={0.07419667156,21.121151377},length=11.062974225421586,length_median=10.96703844,height_median=6.7414518412078905E-9,height_range={0.0,2.0254297794508602E-8},height=7.1556982798407866E-9]:10.967038439789098,2[&length_range={0.01313314541,26.716135384},height_95%_HPD={0.0,1.4…
End;
