# Supplementary material for: Problems with using comparative analyses of avian brain size to test hypotheses of cognitive evolution
Source: PLoS One. 2022 Jul 22;17(7):e0270771. doi: 10.1371/journal.pone.0270771 (PMC9307164; doi:10.1371/journal.pone.0270771)
Supplement: S2 Dataset — (CSV) [file pone.0270771.s002.csv]

Species	GarciaPenaMLog	GarciaPenaFLog	GarciaPenaAveLog	IwaniukArnoldLog	IwaniukNelsonLog	IwaniukDeanNelsonLog	SayolLog	CorfieldLog
Abroscopus_albogularis	NA	NA	NA	NA	-1.139434283	NA	-1.079	NA
Acanthagenys_rufogularis	NA	NA	NA	0.148420005	0.148420005	NA	0.144	NA
Acanthiza_chrysorrhoa	NA	NA	NA	-0.84397007	-0.84397007	NA	-0.777	NA
Acanthiza_ewingii	NA	NA	NA	NA	NA	NA	-0.462	NA
Acanthiza_inornata	NA	NA	NA	NA	NA	NA	-0.821	NA
Acanthiza_lineata	NA	NA	NA	-0.673344553	-0.673344553	NA	-0.664	NA
Acanthiza_nana	NA	NA	NA	NA	NA	NA	-0.994	NA
Acanthiza_pusilla	NA	NA	NA	-0.798507696	-0.798507696	NA	-0.817	NA
Acanthiza_reguloides	NA	NA	NA	-0.94160854	-0.94160854	NA	-0.904	NA
Acanthiza_uropygialis	NA	NA	NA	-1.021651248	-1.021651248	NA	-0.994	NA
Acanthorhynchus_tenuirostris	NA	NA	NA	-0.733969175	-0.733969175	NA	-0.4	NA
Accipiter_cirrocephalus	NA	NA	NA	NA	0.871293366	NA	0.854	NA
Accipiter_cooperii	NA	NA	NA	NA	1.547562509	NA	1.474	NA
Accipiter_fasciatus	NA	NA	NA	NA	1.504077397	NA	1.537	NA
Accipiter_gentilis	NA	NA	NA	NA	2.064327904	NA	2.065	NA
Accipiter_haplochrous	NA	NA	NA	NA	1.363537374	NA	1.374	NA
Accipiter_novaehollandiae	NA	NA	NA	NA	1.556037136	NA	1.567	NA
Accipiter_striatus	NA	NA	NA	NA	0.802001585	NA	0.792	NA
Acridotheres_tristis	NA	NA	NA	NA	0.90825856	NA	0.906	NA
Acrocephalus_arundinaceus	NA	NA	NA	NA	-0.094310679	NA	-0.122	NA
Acrocephalus_schoenobaenus	NA	NA	NA	NA	-0.798507696	NA	-0.829	NA
Actitis_hypoleucos	NA	NA	NA	NA	NA	NA	-0.139	NA
Actitis_macularius	NA	NA	NA	NA	NA	NA	-0.387	NA
Actophilornis_africanus	0.392042088	0.470003629	0.431022859	NA	NA	NA	NA	NA
Aechmophorus_occidentalis	NA	NA	NA	NA	1.311031877	NA	1.308	NA
Aegithina_tiphia	NA	NA	NA	NA	-0.400477567	NA	-0.421	NA
Aegolius_acadicus	NA	NA	NA	NA	1.211940974	NA	1.211	NA
Aegolius_funereus	NA	NA	NA	NA	1.391281903	NA	1.39	NA
Aegotheles_cristatus	NA	NA	NA	NA	0.350656872	NA	0.359	NA
Aeronautes_saxatalis	NA	NA	NA	NA	NA	NA	-0.375	NA
Aethia_cristatella	0.928219303	0.88376754	0.905993422	NA	NA	NA	NA	NA
Aethia_pusilla	0.405465108	0.371563556	0.388514332	NA	0.392042088	NA	NA	NA
Aethia_pygmaea	0.530628251	0.548121409	0.53937483	NA	NA	NA	NA	NA
Aethopyga_nipalensis	NA	NA	NA	NA	-1.108662625	NA	-1.101	NA
Agapornis_canus	NA	NA	NA	NA	NA	0.139761942	NA	NA
Agapornis_fischeri	NA	NA	NA	NA	0.667829373	0.667829373	0.718	NA
Agapornis_lilianae	NA	NA	NA	NA	0.425267735	0.425267735	0.438	NA
Agapornis_nigrigenis	NA	NA	NA	NA	NA	0.641853886	NA	NA
Agapornis_personatus	NA	NA	NA	NA	0.625938431	0.625938431	0.668	NA
Agapornis_pullaria	NA	NA	NA	NA	0.364643114	0.364643114	NA	NA
Agapornis_roseicollis	NA	NA	NA	NA	0.620576488	0.620576488	0.642	NA
Agapornis_swinderiana	NA	NA	NA	NA	0.425267735	0.425267735	NA	NA
Agapornis_taranta	NA	NA	NA	NA	0.683096845	0.683096845	NA	NA
Agelaioides_badius	NA	NA	NA	NA	NA	NA	0.438	NA
Agelaius_phoeniceus	NA	NA	NA	NA	0.524728529	NA	0.525	NA
Ailuroedus_crassirostris	NA	NA	NA	1.388791241	1.388791241	NA	1.432	NA
Ailuroedus_melanotis	NA	NA	NA	NA	NA	NA	1.482	NA
Aix_galericulata	NA	NA	NA	NA	1.439835128	NA	1.399	NA
Aix_sponsa	NA	NA	NA	NA	1.446918983	NA	1.281	NA
Alauda_arvensis	NA	NA	NA	NA	-0.040821995	NA	NA	NA
Alca_torda	1.69744879	1.665818246	1.681633518	NA	1.682688374	NA	NA	NA
Alcedo_atthis	NA	NA	NA	NA	-0.301105093	NA	-0.325	NA
Alcedo_azurea	NA	NA	NA	NA	-0.020202707	NA	-0.082	NA
Alcippe_nipalensis	NA	NA	NA	NA	-0.072570693	NA	-0.111	NA
Alectoris_chukar	NA	NA	NA	NA	0.90825856	NA	0.906	NA
Alectura_lathami	NA	NA	NA	NA	1.736951233	NA	1.732	NA
Alisterus_scapularis	NA	NA	NA	NA	1.499623046	1.499623046	1.48	NA
Alle_alle	0.765467842	0.712949808	0.739208825	NA	0.741937345	NA	NA	NA
Amalocichla_incerta	NA	NA	NA	NA	NA	NA	0.095	NA
Amandava_amandava	NA	NA	NA	NA	-0.967584026	NA	-1.008	NA
Amaurolimnas_concolor	NA	NA	NA	NA	0.548121409	NA	0.545	NA
Amaurornis_olivacea	NA	NA	NA	NA	NA	NA	0.788	NA
Amazilia_tzacatl	NA	NA	NA	NA	-1.514127733	NA	-1.501	NA
Amazona_aestiva	NA	NA	NA	NA	2.109000344	2.109000344	2.152	NA
Amazona_albifrons	NA	NA	NA	NA	1.663926098	1.663926098	1.658	NA
Amazona_amazonica	NA	NA	NA	NA	2.115049969	2.115049969	NA	NA
Amazona_auropalliata	NA	NA	NA	NA	2.258633205	2.258633205	NA	NA
Amazona_autumnalis	NA	NA	NA	NA	2.095560924	2.095560924	2.101	NA
Amazona_farinosa	NA	NA	NA	NA	2.316487998	2.316487998	2.332	NA
Amazona_leucocephala	NA	NA	NA	NA	1.728109442	1.728109442	1.619	NA
Amazona_ochrocephala	NA	NA	NA	NA	2.156402583	2.156402583	NA	NA
Amazona_oratrix	NA	NA	NA	NA	2.154085085	2.154085085	NA	NA
Amazona_ventralis	NA	NA	NA	NA	1.786746927	1.786746927	NA	NA
Amazona_vinacea	NA	NA	NA	NA	NA	2.009555414	2.01	NA
Amazona_viridigenalis	NA	NA	NA	NA	1.930071085	1.930071085	NA	NA
Amazona_vittata	NA	NA	NA	NA	NA	NA	1.766	NA
Amblycercus_holosericeus	NA	NA	NA	NA	0.792992516	NA	0.795	NA
Amblyornis_macgregoriae	NA	NA	NA	1.2753628	1.2753628	NA	1.274	NA
Amblyramphus_holosericeus	NA	NA	NA	NA	0.845868268	NA	0.844	NA
Amphispiza_bilineata	NA	NA	NA	NA	-0.385662481	NA	-0.38	NA
Anas_acuta	NA	NA	NA	NA	1.5518088	NA	1.565	NA
Anas_americana	NA	NA	NA	NA	1.398716881	NA	1.374	NA
Anas_castanea	NA	NA	NA	NA	1.316408234	NA	1.288	NA
Anas_clypeata	NA	NA	NA	NA	1.269760545	NA	1.194	NA
Anas_crecca	NA	NA	NA	NA	NA	NA	0.966	NA
Anas_discors	NA	NA	NA	NA	1.075002423	NA	1.044	NA
Anas_eatoni	NA	NA	NA	NA	NA	NA	1.224	NA
Anas_flavirostris	NA	NA	NA	NA	1.269760545	NA	1.27	NA
Anas_gracilis	NA	NA	NA	NA	1.25846099	NA	1.259	NA
Anas_laysanensis	NA	NA	NA	NA	1.266947603	NA	1.241	NA
Anas_platalea	NA	NA	NA	NA	1.252762968	NA	1.253	NA
Anas_platyrhynchos	NA	NA	NA	NA	1.693779061	NA	1.694	NA
Anas_rhynchotis	NA	NA	NA	NA	1.264126727	NA	1.253	NA
Anas_smithii	NA	NA	NA	NA	1.327075001	NA	1.327	NA
Anas_strepera	NA	NA	NA	NA	1.360976553	NA	1.361	NA
Anas_superciliosa	NA	NA	NA	NA	1.673351238	NA	1.688	NA
Anas_versicolor	NA	NA	NA	NA	NA	NA	1.288	NA
Anas_wyvilliana	NA	NA	NA	NA	1.512927012	NA	1.522	NA
Andigena_hypoglauca	NA	NA	NA	NA	NA	NA	1.649	1.609437912
Andigena_lamnirostris	NA	NA	NA	NA	NA	NA	NA	1.470175845
Anhinga_melanogaster	NA	NA	NA	NA	1.517322624	NA	1.501	NA
Anodorhynchus_hyacinthus	NA	NA	NA	NA	3.208017082	3.208017082	NA	NA
Anous_minutus	0.405465108	0.412109651	0.40878738	NA	NA	NA	NA	NA
Anous_stolidus	0.792992516	0.806475866	0.799734191	NA	0.802001585	NA	NA	NA
Anser_albifrons	NA	NA	NA	NA	2.207174908	NA	2.208	NA
Anser_fabalis	NA	NA	NA	NA	2.365559892	NA	2.366	NA
Anthochaera_carunculata	NA	NA	NA	0.78845736	0.78845736	NA	0.805	NA
Anthochaera_chrysoptera	NA	NA	NA	0.530628251	0.530628251	NA	0.633	NA
Anthracothorax_dominicus	NA	NA	NA	NA	-1.46967597	NA	-1.523	NA
Anthreptes_malacensis	NA	NA	NA	NA	-0.544727175	NA	-0.54	NA
Anthus_novaeseelandiae	NA	NA	NA	NA	-0.174353387	NA	-0.169	NA
Anthus_trivialis	NA	NA	NA	NA	-0.510825624	NA	-0.507	NA
Anumbius_annumbi	NA	NA	NA	NA	0.165514438	NA	0.235	NA
Aphelocephala_leucopsis	NA	NA	NA	-0.616186139	-0.616186139	NA	-0.673	NA
Aphelocephala_nigricincta	NA	NA	NA	NA	-0.755022584	NA	-0.755	NA
Aphelocoma_coerulescens	NA	NA	NA	1.047318994	1.047318994	NA	1.044	NA
Aphelocoma_ultramarina	NA	NA	NA	1.283707772	1.283707772	NA	1.298	NA
Aphrastura_spinicauda	NA	NA	NA	NA	-0.210721031	NA	-0.226	NA
Aprosmictus_erythropterus	NA	NA	NA	NA	1.348073148	1.348073148	1.209	NA
Aptenodytes_forsteri	NA	NA	NA	NA	3.832763324	NA	NA	NA
Aptenodytes_patagonicus	NA	NA	NA	NA	3.328626689	NA	NA	NA
Apus_apus	NA	NA	NA	NA	-0.400477567	NA	-0.304	NA
Aquila_audax	NA	NA	NA	NA	2.787477335	NA	2.725	NA
Aquila_chrysaetos	NA	NA	NA	NA	2.844327819	NA	2.844	NA
Ara_ambigua	NA	NA	NA	NA	NA	2.862200881	NA	NA
Ara_ararauna	NA	NA	NA	NA	2.894806355	2.894806355	NA	NA
Ara_chloroptera	NA	NA	NA	NA	3.038791763	3.038791763	NA	NA
Ara_macao	NA	NA	NA	NA	2.886475288	2.886475288	NA	NA
Ara_militaris	NA	NA	NA	NA	2.935451343	2.935451343	NA	NA
Ara_severa	NA	NA	NA	NA	NA	2.307572635	NA	NA
Arachnothera_longirostra	NA	NA	NA	NA	-0.653926467	NA	-0.66	NA
Aramides_cajanea	NA	NA	NA	NA	1.383791231	NA	1.384	NA
Aramides_ypecaha	NA	NA	NA	NA	1.589235205	NA	1.589	NA
Aramus_guarauna	NA	NA	NA	NA	1.89009537	NA	1.946	NA
Aratinga_acuticaudata	NA	NA	NA	NA	NA	1.658228077	NA	NA
Aratinga_aurea	NA	NA	NA	NA	1.172482137	1.172482137	NA	NA
Aratinga_canicularis	NA	NA	NA	NA	1.181727195	1.181727195	NA	NA
Aratinga_finschi	NA	NA	NA	NA	1.663926098	1.663926098	1.675	NA
Aratinga_holochlora	NA	NA	NA	NA	1.654411278	1.654411278	NA	NA
Aratinga_jandaya	NA	NA	NA	NA	NA	1.335001067	NA	NA
Aratinga_leucopthalmus	NA	NA	NA	NA	1.719188776	1.719188776	NA	NA
Aratinga_nana	NA	NA	NA	NA	1.388791241	1.388791241	NA	NA
Aratinga_pertinax	NA	NA	NA	NA	1.249901736	1.249901736	NA	NA
Aratinga_solstitialis	NA	NA	NA	NA	NA	1.515127233	1.504	NA
Aratinga_weddellii	NA	NA	NA	NA	1.388791241	1.388791241	NA	NA
Ardea_herodias	NA	NA	NA	NA	2.183801557	NA	2.193	NA
Ardea_pacifica	NA	NA	NA	NA	NA	NA	1.642	NA
Ardeotis_australis	NA	NA	NA	NA	2.45530618	NA	2.466	NA
Arenaria_interpres	0.3074847	0.285178942	0.296331821	NA	0.292669614	NA	0.275	NA
Arenaria_melanocephala	0.39877612	0.444685821	0.421730971	NA	NA	NA	0.435	NA
Arremon_aurantiirostris	NA	NA	NA	NA	0.076961041	NA	0.166	NA
Arremon_brunneinucha	NA	NA	NA	NA	NA	NA	0.438	NA
Arremonops_conirostris	NA	NA	NA	NA	0.254642218	NA	0.243	NA
Arses_telescophthalmus	NA	NA	NA	NA	NA	NA	-0.478	NA
Artamus_cinereus	NA	NA	NA	-0.083381609	-0.083381609	NA	-0.07	NA
Artamus_cyanopterus	NA	NA	NA	NA	NA	NA	0.014	NA
Artamus_leucorynchus	NA	NA	NA	NA	NA	NA	0.072	NA
Artamus_maximus	NA	NA	NA	NA	NA	NA	0.501	NA
Artamus_minor	NA	NA	NA	NA	NA	NA	-0.664	NA
Artamus_personatus	NA	NA	NA	0.029558802	0.029558802	NA	0.046	NA
Artamus_superciliosus	NA	NA	NA	0.039220713	0.039220713	NA	-0.003	NA
Asio_flammeus	NA	NA	NA	NA	1.667706821	NA	1.641	NA
Asio_otus	NA	NA	NA	NA	1.669591835	NA	1.67	NA
Athene_cunicularia	NA	NA	NA	NA	1.32972401	NA	1.317	NA
Attila_spadiceus	NA	NA	NA	NA	0.165514438	NA	0.163	NA
Aulacorhynchus_sulcatus	NA	NA	NA	NA	1.00795792	NA	NA	1.00795792
Auriparus_flaviceps	NA	NA	NA	NA	-0.820980552	NA	-0.844	NA
Automolus_infuscatus	NA	NA	NA	NA	0.122217633	NA	0.11	NA
Automolus_ochrolaemus	NA	NA	NA	NA	0.131028262	NA	0.104	NA
Aviceda_subcristata	NA	NA	NA	NA	1.547562509	NA	1.545	NA
Aythya_affinis	NA	NA	NA	NA	1.430311247	NA	1.431	NA
Aythya_americana	NA	NA	NA	NA	1.69744879	NA	1.644	NA
Aythya_australis	NA	NA	NA	NA	1.587192303	NA	1.589	NA
Aythya_collaris	NA	NA	NA	NA	1.682688374	NA	1.504	NA
Aythya_valisineria	NA	NA	NA	NA	1.913977102	NA	1.91	NA
Baeolophus_bicolor	NA	NA	NA	NA	NA	NA	-0.073	NA
Baillonius_bailloni	NA	NA	NA	NA	1.078409581	NA	NA	1.078409581
Bambusicola_thoracicus	NA	NA	NA	NA	NA	NA	0.642	NA
Barnardius_barnardius	NA	NA	NA	NA	1.286474026	1.286474026	NA	NA
Barnardius_zonarius	NA	NA	NA	NA	1.363537374	1.363537374	1.315	NA
Bartramia_longicauda	0.292669614	0.231111721	0.261890668	NA	0.262364264	NA	0.263	NA
Baryphthengus_ruficapillus	NA	NA	NA	NA	0.97455964	NA	0.984	NA
Basileuterus_culicivorus	NA	NA	NA	NA	NA	NA	-0.558	NA
Batis_capensis	NA	NA	NA	-0.385662481	-0.385662481	NA	-0.371	NA
Biziura_lobata	NA	NA	NA	NA	2.165619238	NA	2.128	NA
Blythipicus_rubiginosus	NA	NA	NA	NA	NA	NA	NA	1.132691602
Bolbopsittacus_lunulatus	NA	NA	NA	NA	NA	0.97456	0.975	NA
Bolborhynchus_lineola	NA	NA	NA	NA	0.732367894	0.732367894	NA	NA
Bombycilla_cedrorum	NA	NA	NA	NA	NA	NA	-0.111	NA
Bombycilla_garrulus	NA	NA	NA	NA	0.148420005	NA	0.167	NA
Bonasa_umbellus	NA	NA	NA	NA	0.90016135	NA	0.9	NA
Botaurus_lentiginosus	NA	NA	NA	NA	1.508511994	NA	1.464	NA
Botaurus_poiciloptilus	NA	NA	NA	NA	1.757857918	NA	1.758	NA
Brachygalba_lugubris	NA	NA	NA	NA	NA	NA	-0.844	NA
Brachypteryx_montana	NA	NA	NA	NA	-0.186329578	NA	-0.186	NA
Brachyramphus_marmoratus	0.845868268	0.867100488	0.856484378	NA	NA	NA	NA	NA
Branta_bernicla	NA	NA	NA	NA	1.808288771	NA	1.829	NA
Branta_canadensis	NA	NA	NA	NA	NA	NA	2.397	NA
Brotogeris_chrysopterus	NA	NA	NA	NA	0.732367894	0.732367894	NA	NA
Brotogeris_jugularis	NA	NA	NA	NA	0.751416089	0.751416089	0.742	NA
Brotogeris_tirica	NA	NA	NA	NA	NA	0.993251773	NA	NA
Brotogeris_versicolurus	NA	NA	NA	NA	0.871293366	0.871293366	NA	NA
Bubo_virginianus	NA	NA	NA	NA	2.68988623	NA	2.706	NA
Bucephala_albeola	NA	NA	NA	NA	1.410986974	NA	1.281	NA
Bucephala_islandica	NA	NA	NA	NA	1.763017	NA	1.792	NA
Buceros_hydrocorax	NA	NA	NA	NA	NA	NA	2.833	NA
Burhinus_bistriatus	1.5518088	1.526056303	1.538932552	NA	1.539015448	NA	1.569	NA
Burhinus_grallarius	1.481604541	1.442201993	1.461903267	NA	1.460937904	NA	1.462	NA
Buteo_buteo	NA	NA	NA	NA	2.071913275	NA	2.128	NA
Buteo_jamaicensis	NA	NA	NA	NA	2.217027205	NA	2.178	NA
Buteo_lagopus	NA	NA	NA	NA	2.219203484	NA	2.178	NA
Buteo_lineatus	NA	NA	NA	NA	1.972691172	NA	1.974	NA
Buteo_magnirostris	NA	NA	NA	NA	1.517322624	NA	1.526	NA
Buteo_platypterus	NA	NA	NA	NA	1.633154439	NA	1.609	NA
Buteo_regalis	NA	NA	NA	NA	2.251291799	NA	2.262	NA
Buteo_swainsoni	NA	NA	NA	NA	1.996059933	NA	1.968	NA
Buteogallus_anthracinus	NA	NA	NA	NA	1.969905655	NA	1.965	NA
Buteogallus_urubitinga	NA	NA	NA	NA	NA	NA	2.351	NA
Cacatua_alba	NA	NA	NA	NA	2.650421088	2.650421088	NA	NA
Cacatua_ducorpsii	NA	NA	NA	NA	NA	2.163323026	NA	NA
Cacatua_galerita	NA	NA	NA	NA	2.656054906	2.656054906	2.665	NA
Cacatua_haematuropygia	NA	NA	NA	NA	NA	2.140066163	2.175	NA
Cacatua_leadbeateri	NA	NA	NA	NA	2.136530509	2.136530509	2.086	NA
Cacatua_moluccensis	NA	NA	NA	NA	2.749192144	2.749192144	2.674	NA
Cacatua_ophthalmica	NA	NA	NA	NA	NA	2.708050201	NA	NA
Cacatua_pastinator	NA	NA	NA	NA	2.396985768	2.396985768	2.397	NA
Cacatua_roseicapilla	NA	NA	NA	NA	1.860974538	1.860974538	1.848	NA
Cacatua_sanguinea	NA	NA	NA	NA	2.187174241	2.187174241	2.187	NA
Cacatua_sulphurea	NA	NA	NA	NA	2.263844265	2.263844265	NA	NA
Cacatua_tenuirostris	NA	NA	NA	NA	2.364620484	2.364620484	2.348	NA
Cacomantis_castaneiventris	NA	NA	NA	NA	NA	NA	-0.051	NA
Cacomantis_flabelliformis	NA	NA	NA	NA	0.086177696	NA	0.11	NA
Cacomantis_variolosus	NA	NA	NA	NA	NA	NA	0.063	NA
Cairina_moschata	NA	NA	NA	NA	1.994700313	NA	1.995	NA
Calamanthus_fuliginosus	NA	NA	NA	NA	NA	NA	-0.357	NA
Calamospiza_melanocorys	NA	NA	NA	NA	0.165514438	NA	0.14	NA
Calandrella_cinerea	NA	NA	NA	NA	-0.400477567	NA	-0.383	NA
Calidris_acuminata	0	-0.020202707	-0.010101354	NA	-0.010050336	NA	-0.008	NA
Calidris_alba	-0.010050336	0.019802627	0.004876146	NA	0.009950331	NA	0.03	NA
Calidris_alpina	-0.010050336	0.009950331	-5.00E-05	NA	0	NA	NA	NA
Calidris_bairdii	-0.328504067	-0.314710745	-0.321607406	NA	NA	NA	-0.342	NA
Calidris_canutus	0.277631737	0.277631737	0.277631737	NA	0.277631737	NA	0.151	NA
Calidris_ferruginea	-0.010050336	-0.020202707	-0.015126522	NA	-0.010050336	NA	-0.02	NA
Calidris_fuscicollis	-0.248461359	-0.248461359	-0.248461359	NA	-0.248461359	NA	-0.239	NA
Calidris_himantopus	NA	NA	NA	NA	NA	NA	-0.036	NA
Calidris_mauri	-0.46203546	-0.446287103	-0.454161282	NA	NA	NA	-0.455	NA
Calidris_melanotos	0.122217633	0.039220713	0.080719173	NA	0.019802627	NA	0.03	NA
Calidris_minuta	-0.653926467	-0.616186139	-0.635056303	NA	-0.634878272	NA	-0.621	NA
Calidris_minutilla	-0.597837001	-0.579818495	-0.588827748	NA	-0.597837001	NA	-0.597	NA
Calidris_ptilocnemis	0.139761942	0.113328685	0.126545314	NA	NA	NA	NA	NA
Calidris_pusilla	-0.673344553	-0.616186139	-0.644765346	NA	-0.673344553	NA	-0.614	NA
Calidris_ruficollis	-0.415515444	-0.400477567	-0.407996506	NA	-0.415515444	NA	-0.419	NA
Calidris_subminuta	-0.510825624	-0.562118918	-0.536472271	NA	-0.527632742	NA	-0.511	NA
Calidris_tenuirostris	0.405465108	0.463734016	0.434599562	NA	0.431782416	NA	0.434	NA
Callipepla_californica	NA	NA	NA	NA	0.285178942	NA	0.223	NA
Callipepla_gambelii	NA	NA	NA	NA	0.277631737	NA	0.286	NA
Callocephalon_fimbriatum	NA	NA	NA	NA	2.012232792	2.012232792	1.991	NA
Calorhamphus_fuliginosus	NA	NA	NA	NA	0.09531018	NA	NA	0.09531018
Calyptorhynchus_banksii	NA	NA	NA	NA	2.480731278	2.480731278	NA	NA
Calyptorhynchus_baudinii	NA	NA	NA	NA	2.683074215	2.683074215	2.683	NA
Calyptorhynchus_funereus	NA	NA	NA	NA	2.713369363	2.713369363	NA	NA
Calyptorhynchus_lathamii	NA	NA	NA	NA	2.280339484	2.280339484	NA	NA
Calyptorhynchus_latirostris	NA	NA	NA	NA	2.656756907	2.656756907	2.661	NA
Campephaga_phoenicea	NA	NA	NA	NA	0.048790164	NA	0.03	NA
Campephilus_guatamalensis	NA	NA	NA	NA	1.781709133	NA	1.769	1.781709133
Campethera_nivosa	NA	NA	NA	NA	0.457424847	NA	NA	0.457424847
Campylopterus_largipennis	NA	NA	NA	NA	NA	NA	-1.157	NA
Campylorhamphus_pusillus	NA	NA	NA	NA	0.292669614	NA	0.291	NA
Campylorhynchus_brunneicapillus	NA	NA	NA	NA	NA	NA	0.281	NA
Capito_niger	NA	NA	NA	NA	0.300104592	NA	NA	0.300104592
Caprimulgus_carolinensis	NA	NA	NA	NA	0.3074847	NA	0.3	NA
Caprimulgus_europaeus	NA	NA	NA	NA	-0.127833372	NA	-0.117	NA
Caprimulgus_macrurus	NA	NA	NA	NA	0.009950331	NA	0.191	NA
Caprimulgus_vociferus	NA	NA	NA	NA	-0.198450939	NA	-0.229	NA
Caracara_plancus	NA	NA	NA	NA	2.308567165	NA	2.351	NA
Cardellina_rubrifrons	NA	NA	NA	NA	-0.84397007	NA	-0.834	NA
Carduelis_carduelis	NA	NA	NA	NA	-0.430782916	NA	-0.4	NA
Carduelis_flammea	NA	NA	NA	NA	-0.527632742	NA	-0.548	NA
Carduelis_pinus	NA	NA	NA	NA	-0.562118918	NA	-0.582	NA
Carduelis_tristis	NA	NA	NA	NA	-0.616186139	NA	NA	NA
Carpodacus_mexicanus	NA	NA	NA	NA	-0.248461359	NA	-0.261	NA
Carpodacus_purpureus	NA	NA	NA	NA	-0.105360516	NA	-0.119	NA
Caryothraustes_poliogaster	NA	NA	NA	NA	0.357674444	NA	0.354	NA
Catharacta_maccormicki	1.887069649	1.948763218	1.917916434	NA	1.915450942	NA	NA	NA
Cathartes_aura	NA	NA	NA	NA	2.30058309	NA	2.208	NA
Catharus_fuscescens	NA	NA	NA	NA	-0.083381609	NA	-0.105	NA
Catoptrophorus_semipalmatus	0.88376754	0.806475866	0.845121703	NA	0.845868268	NA	0.848	NA
Celeus_castaneus	NA	NA	NA	NA	0.746687947	NA	0.875	0.746687947
Centrocercus_urophasianus	NA	NA	NA	NA	1.386294361	NA	1.356	NA
Centropus_bengalensis	NA	NA	NA	NA	0.819779831	NA	0.811	NA
Centropus_phasianinus	NA	NA	NA	NA	1.415853163	NA	1.438	NA
Cepphus_columba	1.386294361	1.335001067	1.360647714	NA	NA	NA	NA	NA
Cepphus_grylle	1.150572028	1.25846099	1.204516509	NA	1.283707772	NA	NA	NA
Cercomacra_nigrescens	NA	NA	NA	NA	-0.174353387	NA	-0.205	NA
Cercomacra_tyrannina	NA	NA	NA	NA	-0.301105093	NA	-0.299	NA
Cereopsis_novaehollandiae	NA	NA	NA	NA	2.178155015	NA	2.175	NA
Cerorhinca_monocerata	1.521698998	1.54329811	1.532498554	NA	1.532556868	NA	NA	NA
Certhia_familiaris	NA	NA	NA	NA	-0.94160854	NA	-0.942	NA
Certhiaxis_cinnamomeus	NA	NA	NA	NA	NA	NA	-0.377	NA
Certhionyx_niger	NA	NA	NA	NA	NA	NA	-0.892	NA
Certhionyx_variegatus	NA	NA	NA	NA	NA	NA	-0.02	NA
Ceyx_lepidus	NA	NA	NA	NA	-0.579818495	NA	-0.482	NA
Chalcophaps_indica	NA	NA	NA	NA	0.223143551	NA	0.306	NA
Chalcophaps_stephani	NA	NA	NA	NA	NA	NA	0.049	NA
Chalcopsitta_atra	NA	NA	NA	NA	NA	1.686398954	NA	NA
Chalcopsitta_cardinalis	NA	NA	NA	NA	NA	1.658228077	NA	NA
Chamaea_fasciata	NA	NA	NA	NA	-0.261364764	NA	-0.342	NA
Charadrius_alexandrinus	-0.094310679	-0.127833372	-0.111072026	NA	NA	NA	-0.117	NA
Charadrius_australis	NA	NA	NA	NA	NA	NA	0.14	NA
Charadrius_bicinctus	0.139761942	0.067658648	0.103710295	NA	0.104360015	NA	0.098	NA
Charadrius_collaris	-0.287682072	-0.235722334	-0.261702203	NA	NA	NA	NA	NA
Charadrius_falklandicus	0.048790164	0.157003749	0.102896957	NA	NA	NA	0.154	NA
Charadrius_leschenaultii	0.2390169	0.223143551	0.231080226	NA	0.231111721	NA	0.253	NA
Charadrius_melodus	0.029558802	-0.061875404	-0.016158301	NA	NA	NA	-0.041	NA
Charadrius_modestus	0.285178942	0.139761942	0.212470442	NA	NA	NA	0.216	NA
Charadrius_mongolus	0.104360015	0.139761942	0.122060979	NA	0.122217633	NA	0.13	NA
Charadrius_pecuarius	-0.174353387	-0.210721031	-0.192537209	NA	NA	NA	-0.168	NA
Charadrius_placidus	0.09531018	0.048790164	0.072050172	NA	NA	NA	NA	NA
Charadrius_ruficapillus	-0.116533816	-0.301105093	-0.208819455	NA	-0.198450939	NA	-0.18	NA
Charadrius_semipalmatus	-0.030459207	-0.051293294	-0.040876251	NA	-0.040821995	NA	-0.083	NA
Charadrius_tricollaris	-0.314710745	-0.235722334	-0.27521654	NA	NA	NA	-0.223	NA
Charadrius_vociferus	0.131028262	0.19062036	0.160824311	NA	0.113328685	NA	0.151	NA
Charadrius_wilsonia	0.086177696	0.029558802	0.057868249	NA	NA	NA	0.025	NA
Charmosyna_papou	NA	NA	NA	NA	1.238374231	1.238374231	1.231	NA
Charmosyna_pulchella	NA	NA	NA	NA	0.329303747	0.329303747	0.328	NA
Chelidoptera_tenebrosa	NA	NA	NA	NA	-0.162518929	NA	-0.136	NA
Chen_caerulescens	NA	NA	NA	NA	NA	NA	2.359	NA
Chen_rossii	NA	NA	NA	NA	NA	NA	1.887	NA
Chenonetta_jubata	NA	NA	NA	NA	1.406096988	NA	1.414	NA
Cheramoeca_leucosterna	NA	NA	NA	NA	NA	NA	-0.821	NA
Chersomanes_albofasciata	NA	NA	NA	NA	-0.061875404	NA	0.01	NA
Chionis_alba	1.406096988	1.350667183	1.378382086	NA	1.378766095	NA	1.435	NA
Chionis_minor	NA	1.223775432	1.223775432	NA	NA	NA	1.224	NA
Chiroxiphia_linearis	NA	NA	NA	NA	-0.385662481	NA	-0.382	NA
Chlamydera_maculata	NA	NA	NA	NA	NA	NA	1.374	NA
Chlamydera_nuchalis	NA	NA	NA	1.611435915	1.611435915	NA	1.649	NA
Chlidonias_hybridus	0.405465108	0.371563556	0.388514332	NA	0.392042088	NA	0.422	NA
Chloephaga_hybrida	NA	NA	NA	NA	2.029463172	NA	2.007	NA
Chloephaga_poliocephala	NA	NA	NA	NA	NA	NA	1.758	NA
Chloroceryle_amazona	NA	NA	NA	NA	0.667829373	NA	0.655	NA
Chloroceryle_americana	NA	NA	NA	NA	-0.083381609	NA	-0.013	NA
Chlorophonia_cyanea	NA	NA	NA	NA	-0.494296322	NA	-0.511	NA
Chloropsis_palawanensis	NA	NA	NA	NA	0.048790164	NA	0.049	NA
Chlorospingus_ophthalmicus	NA	NA	NA	NA	-0.020202707	NA	-0.013	NA
Chlorospingus_pileatus	NA	NA	NA	NA	NA	NA	0.104	NA
Chlorostilbon_ricordii	NA	NA	NA	NA	-2.040220829	NA	-2.058	NA
Chordeiles_minor	NA	NA	NA	NA	-0.162518929	NA	-0.163	NA
Chrysococcyx_basalis	NA	NA	NA	NA	-0.478035801	NA	-0.519	NA
Chrysococcyx_lucidus	NA	NA	NA	NA	-0.371063681	NA	-0.362	NA
Chrysococcyx_minutillus	NA	NA	NA	NA	NA	NA	-0.545	NA
Chrysococcyx_osculans	NA	NA	NA	NA	NA	NA	-0.315	NA
Chrysocolaptes_lucidus	NA	NA	NA	NA	NA	NA	1.526	1.601405741
Chrysolophus_pictus	NA	NA	NA	NA	1.199964783	NA	1.224	NA
Chthonicola_sagittatus	NA	NA	NA	NA	NA	NA	-0.511	NA
Cicinnurus_regius	NA	NA	NA	0.553885113	0.553885113	NA	0.608	NA
Cinclidium_leucurum	NA	NA	NA	NA	-0.116533816	NA	-0.151	NA
Cinclodes_fuscus	NA	NA	NA	NA	-0.127833372	NA	-0.128	NA
Cinclodes_patagonicus	NA	NA	NA	NA	0.21511138	NA	0.214	NA
Cincloramphus_cruralis	NA	NA	NA	NA	0.113328685	NA	0.186	NA
Cinclosoma_punctatum	NA	NA	NA	NA	NA	NA	0.726	NA
Circus_aeruginosus	NA	NA	NA	NA	NA	NA	1.668	NA
Circus_cyaneus	NA	NA	NA	NA	1.564440547	NA	1.519	NA
Cissa_chinensis	NA	NA	NA	NA	1.238374231	NA	NA	NA
Cisticola_exilis	NA	NA	NA	NA	-0.94160854	NA	-0.942	NA
Cisticola_fulvicapilla	NA	NA	NA	NA	-0.673344553	NA	-0.678	NA
Cladorhynchus_leucocephalus	0.518793793	0.438254931	0.478524362	NA	0.476234179	NA	0.486	NA
Clangula_hyemalis	NA	NA	NA	NA	1.58514522	NA	NA	NA
Claravis_pretiosa	NA	NA	NA	NA	-0.105360516	NA	-0.1	NA
Climacteris_melanurus	NA	NA	NA	NA	NA	NA	-0.186	NA
Climacteris_picumnus	NA	NA	NA	0	0	NA	0.02	NA
Climacteris_rufus	NA	NA	NA	NA	NA	NA	0.025	NA
Clytorhynchus_pachycephaloides	NA	NA	NA	NA	NA	NA	0.049	NA
Coccothraustes_vespertinus	NA	NA	NA	NA	0.530628251	NA	0.528	NA
Coccyzus_americanus	NA	NA	NA	NA	0.157003749	NA	0.14	NA
Coccyzus_erythropthalmus	NA	NA	NA	NA	0.009950331	NA	0.036	NA
Coccyzus_vetula	NA	NA	NA	NA	NA	NA	0.696	NA
Coereba_flaveola	NA	NA	NA	NA	-0.820980552	NA	-0.815	NA
Colaptes_auratus	NA	NA	NA	NA	1.118414916	NA	1.118	1.118414916
Colius_striatus	NA	NA	NA	NA	0.131028262	NA	0.049	NA
Collocalia_esculenta	NA	NA	NA	NA	-1.609437912	NA	-1.701	NA
Collocalia_spodiopygia	NA	NA	NA	NA	-1.427116356	NA	-1.419	NA
Colluricincla_harmonica	NA	NA	NA	0.693147181	0.693147181	NA	0.738	NA
Colluricincla_megarhyncha	NA	NA	NA	NA	0.292669614	NA	0.291	NA
Colonia_colonus	NA	NA	NA	NA	-0.755022584	NA	-0.713	NA
Columba_arquatrix	NA	NA	NA	NA	NA	NA	0.875	NA
Columba_guinea	NA	NA	NA	NA	NA	NA	0.693	NA
Columba_leucomela	NA	NA	NA	NA	0.828551818	NA	0.822	NA
Columba_vitiensis	NA	NA	NA	NA	NA	NA	0.803	NA
Columbina_inca	NA	NA	NA	NA	NA	NA	-0.294	NA
Columbina_minuta	NA	NA	NA	NA	NA	NA	-0.566	NA
Columbina_passerina	NA	NA	NA	NA	-0.446287103	NA	-0.463	NA
Columbina_picui	NA	NA	NA	NA	NA	NA	-0.284	NA
Columbina_talpacoti	NA	NA	NA	NA	-0.328504067	NA	-0.298	NA
Conopophaga_lineata	NA	NA	NA	NA	-0.356674944	NA	-0.357	NA
Conopophila_albogularis	NA	NA	NA	NA	NA	NA	-0.58	NA
Contopus_latirostris	NA	NA	NA	NA	-0.967584026	NA	-0.959	NA
Copsychus_saularis	NA	NA	NA	NA	0.09531018	NA	0.037	NA
Coracias_garrulus	NA	NA	NA	NA	0.841567186	NA	0.765	NA
Coracina_caledonica	NA	NA	NA	NA	1.095273387	NA	1.115	NA
Coracina_maxima	NA	NA	NA	NA	NA	NA	0.788	NA
Coracina_novaehollandiae	NA	NA	NA	0.875468737	0.875468737	NA	0.862	NA
Coracina_tenuirostris	NA	NA	NA	NA	NA	NA	0.539	NA
Coracopsis_nigra	NA	NA	NA	NA	NA	1.713797928	NA	NA
Coragyps_atratus	NA	NA	NA	NA	2.484072969	NA	2.431	NA
Corcorax_melanorhamphos	NA	NA	NA	1.648658626	1.648658626	NA	1.639	NA
Cormobates_leucophaea	NA	NA	NA	NA	NA	NA	-0.192	NA
Corvus_albus	NA	NA	NA	NA	2.1690537	NA	2.268	NA
Corvus_bennetti	NA	NA	NA	1.86252854	1.86252854	NA	2.022	NA
Corvus_brachyrhynchos	NA	NA	NA	1.969905655	1.969905655	NA	1.97	NA
Corvus_caurinus	NA	NA	NA	2.005525859	2.005525859	NA	2.005	NA
Corvus_corax	NA	NA	NA	2.670694415	2.670694415	NA	2.671	NA
Corvus_corone	NA	NA	NA	2.141241943	2.141241943	NA	2.092	NA
Corvus_coronoides	NA	NA	NA	2.285438934	2.285438934	NA	2.282	NA
Corvus_cryptoleucus	NA	NA	NA	2.191653532	2.191653532	NA	2.257	NA
Corvus_dauuricus	NA	NA	NA	NA	1.558144618	NA	1.548	NA
Corvus_frugilegus	NA	NA	NA	2.029463172	2.029463172	NA	2.023	NA
Corvus_mellori	NA	NA	NA	2.140066163	2.140066163	NA	2.14	NA
Corvus_monedula	NA	NA	NA	1.638996715	1.638996715	NA	1.629	NA
Corvus_moneduloides	NA	NA	NA	NA	1.978239036	NA	1.978	NA
Corvus_orru	NA	NA	NA	2.187174241	2.187174241	NA	2.196	NA
Corvus_ossifragus	NA	NA	NA	1.790091412	1.790091412	NA	1.808	NA
Coryphistera_alaudina	NA	NA	NA	NA	-0.061875404	NA	-0.062	NA
Coryphospingus_cucullatus	NA	NA	NA	NA	-0.400477567	NA	-0.412	NA
Corythaixoides_concolor	NA	NA	NA	NA	NA	NA	1.308	NA
Cossypha_caffra	NA	NA	NA	NA	0.019802627	NA	0.033	NA
Coturnicops_noveboracensis	NA	NA	NA	NA	-0.301105093	NA	-0.223	NA
Coturnix_chinensis	NA	NA	NA	NA	NA	NA	-0.528	NA
Coturnix_coturnix	NA	NA	NA	NA	-0.061875404	NA	-0.151	NA
Coturnix_pectoralis	NA	NA	NA	NA	-0.040821995	NA	-0.062	NA
Cracticus_nigrogularis	NA	NA	NA	1.105256831	1.105256831	NA	1.22	NA
Cracticus_quoyi	NA	NA	NA	NA	NA	NA	1.267	NA
Cracticus_torquatus	NA	NA	NA	1.022450928	1.022450928	NA	1.039	NA
Crateroscelis_nigrorufa	NA	NA	NA	NA	NA	NA	-0.223	NA
Crex_crex	NA	NA	NA	NA	0.322083499	NA	0.272	NA
Crotophaga_ani	NA	NA	NA	NA	0.444685821	NA	0.47	NA
Cuculus_canorus	NA	NA	NA	NA	0.451075619	NA	0.438	NA
Cuculus_pallidus	NA	NA	NA	NA	0.357674444	NA	0.397	NA
Cuculus_saturatus	NA	NA	NA	NA	0.457424847	NA	0.434	NA
Culicicapa_helianthea	NA	NA	NA	NA	-1.171182982	NA	-1.163	NA
Cursorius_cursor	0.322083499	0.405465108	0.363774304	NA	0.364643114	NA	NA	NA
Cyanerpes_cyaneus	NA	NA	NA	NA	-0.597837001	NA	-0.523	NA
Cyanocitta_cristata	NA	NA	NA	1.071583616	1.071583616	NA	1.072	NA
Cyanocitta_stelleri	NA	NA	NA	1.264126727	1.264126727	NA	1.194	NA
Cyanocorax_affinis	NA	NA	NA	NA	NA	NA	1.508	NA
Cyanoliseus_patagonus	NA	NA	NA	NA	NA	4.38489751	NA	NA
Cyanopsitta_spixii	NA	NA	NA	NA	NA	1.981001469	NA	NA
Cyanoramphus_auriceps	NA	NA	NA	NA	1.022450928	1.022450928	0.896	NA
Cyanoramphus_novaezelandiae	NA	NA	NA	NA	NA	0.810930216	0.811	NA
Cyanoramphus_unicolor	NA	NA	NA	NA	1.393766376	1.393766376	1.393	NA
Cyclarhis_gujanensis	NA	NA	NA	NA	0.231111721	NA	0.223	NA
Cyclopsitta_diophthalma	NA	NA	NA	NA	NA	0.530628251	0.531	NA
Cyclopsitta_gulielmitertii	NA	NA	NA	NA	NA	0.425267735	0.422	NA
Cyclorhynchus_psittacula	0.936093359	0.936093359	0.936093359	NA	NA	NA	NA	NA
Cygnus_atratus	NA	NA	NA	NA	2.49732917	NA	2.519	NA
Cygnus_buccinator	NA	NA	NA	NA	3.010128154	NA	3.01	NA
Cygnus_columbianus	NA	NA	NA	NA	2.853592506	NA	2.854	NA
Cygnus_cygnus	NA	NA	NA	NA	2.970414466	NA	2.918	NA
Cymbilaimus_lineatus	NA	NA	NA	NA	0.198850859	NA	0.189	NA
Cyornis_rubeculoides	NA	NA	NA	NA	NA	NA	-0.575	NA
Cyphorhinus_arada	NA	NA	NA	NA	-0.094310679	NA	-0.142	NA
Cyrtonyx_montezumae	NA	NA	NA	NA	0.378436436	NA	0.336	NA
Dacelo_leachii	NA	NA	NA	NA	1.442201993	NA	1.483	NA
Dacelo_novaeguineae	NA	NA	NA	NA	1.460937904	NA	1.419	NA
Daphoenositta_chrysoptera	NA	NA	NA	NA	NA	NA	-0.616	NA
Dasyornis_brachypterus	NA	NA	NA	NA	NA	NA	0.372	NA
Dasyornis_broadbenti	NA	NA	NA	0.631271777	0.631271777	NA	0.629	NA
Dendragapus_canadensis	NA	NA	NA	NA	0.891998039	NA	0.89	NA
Dendragapus_obscurus	NA	NA	NA	NA	1.121677562	NA	1.163	NA
Dendrocincla_fuliginosa	NA	NA	NA	NA	0.058268908	NA	0.076	NA
Dendrocolaptes_certhia	NA	NA	NA	NA	0.553885113	NA	0.574	NA
Dendrocopos_major	NA	NA	NA	NA	NA	NA	NA	1.015955055
Dendrocopos_medius	NA	NA	NA	NA	NA	NA	NA	0.730924545
Dendrocygna_arcuata	NA	NA	NA	NA	1.506297154	NA	1.553	NA
Dendrocygna_eytoni	NA	NA	NA	NA	1.517322624	NA	1.517	NA
Dendroica_caerulescens	NA	NA	NA	NA	-0.84397007	NA	-0.864	NA
Dendroica_coronata	NA	NA	NA	NA	-0.673344553	NA	NA	NA
Dendroica_petechia	NA	NA	NA	NA	-0.653926467	NA	-0.653	NA
Dendropicos_fuscescens	NA	NA	NA	NA	0.198850859	NA	NA	0.198850859
Dendroplex_picus	NA	NA	NA	NA	NA	NA	0.233	NA
Deroptyus_accipitrinus	NA	NA	NA	NA	2.046401688	2.046401688	2.104	NA
Dicaeum_aeruginosum	NA	NA	NA	NA	-0.693147181	NA	-0.703	NA
Dicaeum_hirundinaceum	NA	NA	NA	NA	-0.994252273	NA	-1.022	NA
Dinopium_javanense	NA	NA	NA	NA	0.982078472	NA	1.099	0.982078472
Diomedea_chrysostoma	NA	NA	NA	NA	2.952302716	NA	NA	NA
Diomedea_exulans	NA	NA	NA	NA	3.341093458	NA	NA	NA
Diopsittaca_nobilis	NA	NA	NA	NA	1.764730797	1.764730797	NA	NA
Dromaius_novaehollandiae	NA	NA	NA	NA	3.363149314	NA	NA	NA
Drymodes_brunneopygia	NA	NA	NA	-0.051293294	-0.051293294	NA	-0.015	NA
Dryocopus_lineatus	NA	NA	NA	NA	NA	NA	NA	1.458615023
Dryocopus_martius	NA	NA	NA	NA	NA	NA	NA	2.041220329
Dryocopus_pileatus	NA	NA	NA	NA	1.916922612	NA	1.882	1.916922612
Dryoscopus_cubla	NA	NA	NA	NA	0.122217633	NA	0.201	NA
Ducula_aenea	NA	NA	NA	NA	1.118414916	NA	1.224	NA
Ducula_bicolor	NA	NA	NA	NA	1.115141591	NA	1.056	NA
Ducula_goliath	NA	NA	NA	NA	NA	NA	1.216	NA
Ducula_melanochroa	NA	NA	NA	NA	NA	NA	1.335	NA
Ducula_pacifica	NA	NA	NA	NA	NA	NA	0.875	NA
Dulus_dominicus	NA	NA	NA	NA	0.2390169	NA	0.24	NA
Dumetella_carolinensis	NA	NA	NA	NA	0.131028262	NA	0.107	NA
Dysithamnus_mentalis	NA	NA	NA	NA	NA	NA	-0.35	NA
Eclectus_roratus	NA	NA	NA	NA	1.996059933	1.996059933	1.881	NA
Egretta_novaehollandiae	NA	NA	NA	NA	1.363537374	NA	1.361	NA
Elaenia_frantzii	NA	NA	NA	NA	-0.494296322	NA	-0.503	NA
Elaenia_martinica	NA	NA	NA	NA	-0.430782916	NA	-0.427	NA
Elanus_axillaris	NA	NA	NA	NA	1.214912744	NA	1.226	NA
Elseyornis_melanops	-0.162518929	-0.198450939	-0.180484934	NA	-0.174353387	NA	NA	NA
Empidonax_minimus	NA	NA	NA	NA	-0.994252273	NA	-0.961	NA
Enicognathus_ferrugineus	NA	NA	NA	NA	NA	1.671473303	1.668	NA
Enicurus_scouleri	NA	NA	NA	NA	-0.274436846	NA	-0.288	NA
Entomyzon_cyanotis	NA	NA	NA	0.802001585	0.802001585	NA	0.875	NA
Eopsaltria_australis	NA	NA	NA	-0.15082289	-0.15082289	NA	-0.071	NA
Eopsaltria_georgiana	NA	NA	NA	-0.287682072	-0.287682072	NA	-0.292	NA
Eopsaltria_griseogularis	NA	NA	NA	-0.186329578	-0.186329578	NA	-0.192	NA
Eos_bornea	NA	NA	NA	NA	1.564440547	1.564440547	NA	NA
Eos_cyanogenia	NA	NA	NA	NA	1.578978705	1.578978705	NA	NA
Eos_squamata	NA	NA	NA	NA	1.342864803	1.342864803	NA	NA
Epinecrophylla_fulviventris	NA	NA	NA	NA	NA	NA	-0.729	NA
Epthianura_aurifrons	NA	NA	NA	-0.84397007	-0.84397007	NA	-0.892	NA
Epthianura_tricolor	NA	NA	NA	-0.820980552	-0.820980552	NA	-0.968	NA
Eremophila_alpestris	NA	NA	NA	NA	-0.116533816	NA	-0.174	NA
Erithacus_rubecula	NA	NA	NA	NA	-0.446287103	NA	NA	NA
Erythrogonys_cinctus	NA	NA	NA	NA	NA	NA	0.049	NA
Erythropygia_coryphaeus	NA	NA	NA	NA	NA	NA	-0.329	NA
Erythrura_gouldiae	NA	NA	NA	NA	-0.634878272	NA	-0.693	NA
Erythrura_trichroa	NA	NA	NA	NA	-0.544727175	NA	-0.511	NA
Esacus_giganteus	NA	NA	NA	NA	NA	NA	1.707	NA
Estrilda_melpoda	NA	NA	NA	NA	-0.967584026	NA	-0.904	NA
Eubucco_bourcierii	NA	NA	NA	NA	NA	NA	NA	0.060153923
Eudynamys_scolopaceus	NA	NA	NA	NA	0.90016135	NA	0.93	NA
Eudynamys_taitensis	NA	NA	NA	NA	0.693147181	NA	0.642	NA
Eulampis_holosericeus	NA	NA	NA	NA	NA	NA	-1.429	NA
Eulampis_jugularis	NA	NA	NA	NA	-1.139434283	NA	-1.136	NA
Euneornis_campestris	NA	NA	NA	NA	-0.356674944	NA	-0.361	NA
Eunymphicus_cornutus	NA	NA	NA	NA	1.202972304	1.202972304	NA	NA
Eunymphicus_uvaeensis	NA	NA	NA	NA	NA	NA	1.099	NA
Euphagus_carolinus	NA	NA	NA	NA	0.412109651	NA	0.412	NA
Euphagus_cyanocephalus	NA	NA	NA	NA	0.364643114	NA	0.374	NA
Euphonia_jamaica	NA	NA	NA	NA	-0.430782916	NA	-0.447	NA
Eurostopodus_argus	NA	NA	NA	NA	NA	NA	-0.02	NA
Eurostopodus_macrotis	NA	NA	NA	NA	0.378436436	NA	0.372	NA
Eurostopodus_mystacalis	NA	NA	NA	NA	NA	NA	0.223	NA
Falco_berigora	NA	NA	NA	NA	1.830980182	NA	1.859	NA
Falco_cenchroides	NA	NA	NA	NA	1.1442228	NA	1.147	NA
Falco_columbarius	NA	NA	NA	NA	1.128171091	NA	1.127	NA
Falco_eleonorae	NA	NA	NA	NA	1.396244692	NA	1.342	NA
Falco_longipennis	NA	NA	NA	NA	1.208960346	NA	1.209	NA
Falco_mexicanus	NA	NA	NA	NA	1.925707442	NA	1.926	NA
Falco_naumanni	NA	NA	NA	NA	0.996948635	NA	1.002	NA
Falco_peregrinus	NA	NA	NA	NA	1.822935087	NA	1.829	NA
Falco_sparverius	NA	NA	NA	NA	0.91228271	NA	0.913	NA
Falco_subbuteo	NA	NA	NA	NA	1.278152203	NA	1.224	NA
Falco_subniger	NA	NA	NA	NA	1.871802177	NA	1.869	NA
Falco_tinnunculus	NA	NA	NA	NA	1.353254507	NA	1.393	NA
Falco_vespertinus	NA	NA	NA	NA	0.993251773	NA	0.993	NA
Falcunculus_frontatus	NA	NA	NA	0.21511138	0.21511138	NA	0.172	NA
Ficedula_albicollis	NA	NA	NA	NA	-0.798507696	NA	-0.78	NA
Formicarius_analis	NA	NA	NA	NA	0.262364264	NA	0.3	NA
Formicarius_colma	NA	NA	NA	NA	0.076961041	NA	0.077	NA
Forpus_coelestis	NA	NA	NA	NA	0.292669614	0.292669614	NA	NA
Forpus_conspicillatus	NA	NA	NA	NA	NA	0.182321557	NA	NA
Forpus_cyanopygius	NA	NA	NA	NA	NA	0.246860078	NA	NA
Forpus_passerinus	NA	NA	NA	NA	0.09531018	0.09531018	0.049	NA
Foudia_madagascariensis	NA	NA	NA	NA	-0.287682072	NA	-0.18	NA
Francolinus_sephaena	NA	NA	NA	NA	0.810930216	NA	0.811	NA
Fratercula_arctica	1.435084525	1.388791241	1.411937883	NA	1.398716881	NA	NA	NA
Fratercula_cirrhata	1.795087259	1.757857918	1.776472589	NA	NA	NA	NA	NA
Fratercula_corniculata	1.635105659	1.656321498	1.645713579	NA	1.646733697	NA	NA	NA
Fringilla_coelebs	NA	NA	NA	NA	-0.210721031	NA	-0.301	NA
Fulica_atra	NA	NA	NA	NA	1.047318994	NA	1.036	NA
Furnarius_rufus	NA	NA	NA	NA	0.285178942	NA	0.311	NA
Galbula_albirostris	NA	NA	NA	NA	-0.494296322	NA	-0.494	NA
Galerida_cristata	NA	NA	NA	NA	0.157003749	NA	0.122	NA
Gallicolumba_beccarii	NA	NA	NA	NA	NA	NA	0.049	NA
Gallicrex_cinerea	NA	NA	NA	NA	0.940007258	NA	NA	NA
Gallinago_gallinago	0.329303747	0.463734016	0.396518882	NA	0.343589704	NA	0.367	NA
Gallinago_hardwickii	0.693147181	0.641853886	0.667500534	NA	0.688134639	NA	0.693	NA
Gallinago_media	0.587786665	0.587786665	0.587786665	NA	NA	NA	NA	NA
Gallinago_nobilis	0.693147181	0.779324877	0.736236029	NA	NA	NA	0.788	NA
Gallinago_stenura	0.438254931	0.371563556	0.404909244	NA	NA	NA	NA	NA
Gallinago_undulata	1.08180517	1.040276712	1.061040941	NA	NA	NA	1.06	NA
Gallinula_chloropus	NA	NA	NA	NA	0.875468737	NA	NA	NA
Gallinula_melanops	NA	NA	NA	NA	0.418710335	NA	0.531	NA
Gallinula_tenebrosa	NA	NA	NA	NA	0.996948635	NA	1.002	NA
Gallinula_ventralis	NA	NA	NA	NA	1.01884732	NA	0.96	NA
Gallirallus_australis	NA	NA	NA	NA	1.631199404	NA	1.599	NA
Gallirallus_owstoni	NA	NA	NA	NA	NA	NA	0.766	NA
Gallirallus_philippensis	NA	NA	NA	NA	NA	NA	0.685	NA
Gavia_immer	NA	NA	NA	NA	2.312535424	NA	2.313	NA
Gavia_stellata	NA	NA	NA	NA	1.711994501	NA	1.775	NA
Geococcyx_californianus	NA	NA	NA	NA	1.249901736	NA	1.267	NA
Geoffroyus_geoffroyi	NA	NA	NA	NA	1.44926916	1.44926916	1.308	NA
Geopelia_cuneata	NA	NA	NA	NA	-0.248461359	NA	-0.454	NA
Geopelia_humeralis	NA	NA	NA	NA	0.231111721	NA	0.281	NA
Geopelia_striata	NA	NA	NA	NA	NA	NA	-0.241	NA
Geophaps_plumifera	NA	NA	NA	NA	0.165514438	NA	0.179	NA
Geophaps_smithii	NA	NA	NA	NA	0.329303747	NA	0.372	NA
Geositta_cunicularia	NA	NA	NA	NA	NA	NA	0.02	NA
Geothlypis_trichas	NA	NA	NA	NA	-0.653926467	NA	-0.528	NA
Geotrygon_chrysia	NA	NA	NA	NA	NA	NA	0.3	NA
Geotrygon_costaricensis	NA	NA	NA	NA	NA	NA	0.642	NA
Geotrygon_montana	NA	NA	NA	NA	0.131028262	NA	0.135	NA
Gerygone_flavolateralis	NA	NA	NA	NA	-1.078809661	NA	-1.075	NA
Gerygone_hypoxantha	NA	NA	NA	NA	NA	NA	-0.879	NA
Glareola_nuchalis	-0.15082289	-0.186329578	-0.168576234	NA	-0.162518929	NA	NA	NA
Glaucidium_gnoma	NA	NA	NA	NA	NA	NA	1.281	NA
Glaucis_hirsutus	NA	NA	NA	NA	NA	NA	-1.379	NA
Glossopsitta_concinna	NA	NA	NA	NA	1.05431203	1.05431203	1.096	NA
Glossopsitta_porphyrocephala	NA	NA	NA	NA	0.636576829	0.636576829	0.578	NA
Glossopsitta_pusilla	NA	NA	NA	NA	0.463734016	0.463734016	0.462	NA
Glyphorynchus_spirurus	NA	NA	NA	NA	-0.478035801	NA	-0.485	NA
Gracula_religiosa	NA	NA	NA	NA	1.302912752	NA	NA	NA
Grallaria_quitensis	NA	NA	NA	NA	0.717839793	NA	0.777	NA
Grallina_bruijni	NA	NA	NA	NA	NA	NA	0	NA
Grallina_cyanoleuca	NA	NA	NA	0.518793793	0.518793793	NA	0.615	NA
Grantiella_picta	NA	NA	NA	NA	NA	NA	-0.357	NA
Graydidasculus_brachyurus	NA	NA	NA	NA	NA	1.667706821	NA	NA
Grus_antigone	NA	NA	NA	NA	2.998727783	NA	3.008	NA
Grus_canadensis	NA	NA	NA	NA	2.69597762	NA	2.695	NA
Grus_virgo	NA	NA	NA	NA	NA	NA	2.342	NA
Guaruba_guarouba	NA	NA	NA	NA	2.012232792	2.012232792	2.012	NA
Guira_guira	NA	NA	NA	NA	0.652325186	NA	0.681	NA
Gygis_alba	0.722705983	0.587786665	0.655246324	NA	0.657520003	NA	NA	NA
Gymnobucco_calvus	NA	NA	NA	NA	NA	NA	NA	0.223143551
Gymnocichla_nudiceps	NA	NA	NA	NA	NA	NA	0.058	NA
Gymnophaps_albertisii	NA	NA	NA	NA	0.741937345	NA	0.742	NA
Gymnorhina_tibicen	NA	NA	NA	1.53686722	1.53686722	NA	1.619	NA
Gymnorhinus_cyanocephalus	NA	NA	NA	1.255616037	NA	NA	1.253	NA
Habia_fuscicauda	NA	NA	NA	NA	0.292669614	NA	0.289	NA
Haematopus_ater	1.648658626	1.62924054	1.638949583	NA	NA	NA	1.639	NA
Haematopus_bachmani	1.519513205	1.499623046	1.509568126	NA	1.508511994	NA	1.495	NA
Haematopus_leucopodus	1.504077397	1.526056303	1.51506685	NA	NA	NA	1.515	NA
Haematopus_longirostris	1.446918983	NA	1.446918983	NA	NA	NA	1.459	NA
Haematopus_ostralegus	1.515127233	1.501852702	1.508489968	NA	NA	NA	1.47	NA
Halcyon_chloris	NA	NA	NA	NA	0.292669614	NA	NA	NA
Halcyon_smyrnensis	NA	NA	NA	NA	NA	NA	0.581	NA
Haliaeetus_leucocephalus	NA	NA	NA	NA	2.892591515	NA	2.886	NA
Haliaeetus_leucogaster	NA	NA	NA	NA	2.536074936	NA	2.575	NA
Haliastur_indus	NA	NA	NA	NA	1.808288771	NA	1.877	NA
Halobaena_caerulea	NA	NA	NA	NA	1.01884732	NA	NA	NA
Harpactes_ardens	NA	NA	NA	NA	0.570979547	NA	0.718	NA
Harpactes_erythrocephalus	NA	NA	NA	NA	NA	NA	0.602	NA
Harpagus_bidentatus	NA	NA	NA	NA	1.342864803	NA	1.322	NA
Helmitheros_vermivorum	NA	NA	NA	NA	NA	NA	-0.538	NA
Hemiphaga_novaeseelandiae	NA	NA	NA	NA	1.088561953	NA	1.047	NA
Hemithraupis_guira	NA	NA	NA	NA	-0.562118918	NA	-0.63	NA
Hemitriccus_margaritaceiventer	NA	NA	NA	NA	NA	NA	-0.799	NA
Henicophaps_albifrons	NA	NA	NA	NA	NA	NA	0.742	NA
Henicorhina_leucosticta	NA	NA	NA	NA	-0.248461359	NA	-0.242	NA
Herpetotheres_cachinnans	NA	NA	NA	NA	1.87946505	NA	1.96	NA
Heteromyias_albispecularis	NA	NA	NA	NA	NA	NA	0.049	NA
Heteroscelus_brevipes	NA	NA	NA	NA	NA	NA	0.279	NA
Heteroscelus_incanus	NA	NA	NA	NA	NA	NA	0.256	NA
Hieraaetus_morphnoides	NA	NA	NA	NA	2.055404964	NA	2.122	NA
Himantopus_himantopus	0.693147181	0.587786665	0.640466923	NA	NA	NA	NA	NA
Hippolais_icterina	NA	NA	NA	NA	-0.755022584	NA	NA	NA
Hirundapus_caudacutus	NA	NA	NA	NA	0.254642218	NA	0.256	NA
Hirundo_ariel	NA	NA	NA	NA	-1.021651248	NA	-0.968	NA
Hirundo_neoxena	NA	NA	NA	NA	-0.733969175	NA	-0.75	NA
Hirundo_rustica	NA	NA	NA	NA	-0.597837001	NA	-0.598	NA
Histrionicus_histrionicus	NA	NA	NA	NA	1.581038438	NA	1.582	NA
Hydrophasianus_chirurgus	0.322083499	0.350656872	0.336370186	NA	0.336472237	NA	NA	NA
Hylacola_pyrrhopygia	NA	NA	NA	NA	NA	NA	0.03	NA
Hylocichla_mustelina	NA	NA	NA	NA	NA	NA	0.243	NA
Hylophylax_naevius	NA	NA	NA	NA	NA	NA	-0.543	NA
Hymenops_perspicillatus	NA	NA	NA	NA	NA	NA	-0.281	NA
Hypocnemis_cantator	NA	NA	NA	NA	-0.46203546	NA	-0.515	NA
Hypothymis_azurea	NA	NA	NA	NA	-0.653926467	NA	-0.673	NA
Icterus_galbula	NA	NA	NA	NA	0.122217633	NA	0.109	NA
Icterus_spurius	NA	NA	NA	NA	-0.15082289	NA	-0.142	NA
Ifrita_kowaldi	NA	NA	NA	NA	NA	NA	0.223	NA
Indicator_conirostris	NA	NA	NA	NA	NA	NA	NA	-0.693147181
Indicator_exilis	NA	NA	NA	NA	NA	NA	NA	-0.916290732
Indicator_indicator	NA	NA	NA	NA	NA	NA	NA	-0.162518929
Indicator_maculatus	NA	NA	NA	NA	NA	NA	NA	-0.223143551
Indicator_minor	NA	NA	NA	NA	NA	NA	NA	-0.407968238
Indicator_variegatus	NA	NA	NA	NA	NA	NA	NA	-0.223143551
Irediparra_gallinacea	0.048790164	0.198850859	0.123820512	NA	0.122217633	NA	NA	NA
Irena_puella	NA	NA	NA	NA	0.3074847	NA	0.309	NA
Iridosornis_rufivertex	NA	NA	NA	NA	0.285178942	NA	0.281	NA
Ixobrychus_minutus	NA	NA	NA	NA	NA	NA	0.501	NA
Ixos_philippinus	NA	NA	NA	NA	NA	NA	0.111	NA
Jacamerops_aureus	NA	NA	NA	NA	0.104360015	NA	0.14	NA
Jacana_spinosa	0.285178942	0.357674444	0.321426693	NA	0.322083499	NA	0.335	NA
Junco_hyemalis	NA	NA	NA	NA	-0.186329578	NA	-0.159	NA
Jynx_torquilla	NA	NA	NA	NA	-0.061875404	NA	-0.059	-0.061875404
Lagopus_lagopus	NA	NA	NA	NA	0.867100488	NA	0.868	NA
Lagopus_muta	NA	NA	NA	NA	0.916290732	NA	0.916	NA
Lalage_sueurii	NA	NA	NA	-0.139262067	-0.139262067	NA	-0.111	NA
Lanius_collurio	NA	NA	NA	-0.040821995	-0.040821995	NA	-0.02	NA
Lanius_cristatus	NA	NA	NA	NA	0.048790164	NA	0.045	NA
Lanius_ludovicianus	NA	NA	NA	0.425267735	0.425267735	NA	0.336	NA
Lanius_senator	NA	NA	NA	0.067658648	0.067658648	NA	0.025	NA
Larus_argentatus	1.968509981	1.827769907	1.898139944	NA	1.900613874	NA	1.951	NA
Larus_atricilla	1.16938136	1.105256831	1.137319096	NA	NA	NA	1.147	NA
Larus_californicus	1.648658626	1.597365331	1.623011979	NA	NA	NA	1.623	NA
Larus_canus	1.435084525	1.368639426	1.401861976	NA	NA	NA	1.447	NA
Larus_crassirostris	1.576914721	1.472472057	1.524693389	NA	NA	NA	NA	NA
Larus_delawarensis	1.558144618	1.415853163	1.486998891	NA	1.490654376	NA	1.518	NA
Larus_dominicanus	1.900613874	1.876406943	1.888510409	NA	1.888583654	NA	NA	NA
Larus_fuscus	1.827769907	1.711994501	1.769882204	NA	NA	NA	1.772	NA
Larus_glaucescens	2.045108863	2.016235466	2.030672165	NA	2.03077637	NA	NA	NA
Larus_glaucoides_thayeri	1.894616855	1.871802177	1.883209516	NA	NA	NA	NA	NA
Larus_hartlaubii	1.150572028	1.091923301	1.121247665	NA	NA	NA	1.122	NA
Larus_heermanni	1.360976553	1.335001067	1.34798881	NA	NA	NA	NA	NA
Larus_hyperboreus	2.038619547	1.982379829	2.010499688	NA	NA	NA	NA	NA
Larus_maculipennis	1.193922468	1.16315081	1.178536639	NA	NA	NA	1.194	NA
Larus_marinus	2.125847914	2.081938422	2.103893168	NA	NA	NA	NA	NA
Larus_minutus	0.405465108	0.488580015	0.447022562	NA	NA	NA	0.531	NA
Larus_novaehollandiae	1.147402453	1.128171091	1.137786772	NA	1.137833002	NA	1.099	NA
Larus_occidentalis	1.979621206	1.877937165	1.928779186	NA	NA	NA	NA	NA
Larus_philadelphia	0.867100488	0.765467842	0.816284165	NA	NA	NA	0.833	NA
Larus_pipixcan	1.00063188	0.887891257	0.944261569	NA	NA	NA	0.926	NA
Larus_ridibundus	1.137833002	1.078409581	1.108121292	NA	1.115141591	NA	NA	NA
Larus_schistisagus	2.073171929	1.93874166	2.005956795	NA	NA	NA	NA	NA
Larus_scoresbii	1.532556868	1.53686722	1.534712044	NA	1.534714366	NA	NA	NA
Larus_thayeri	NA	NA	NA	NA	NA	NA	1.841	NA
Laterallus_albigularis	NA	NA	NA	NA	0.039220713	NA	0.037	NA
Lathamus_discolor	NA	NA	NA	NA	0.862889955	0.862889955	0.881	NA
Leipoa_ocellata	NA	NA	NA	NA	1.504077397	NA	1.411	NA
Lepidocolaptes_affinis	NA	NA	NA	NA	0.122217633	NA	0.133	NA
Lepidocolaptes_souleyetii	NA	NA	NA	NA	0.039220713	NA	0	NA
Leptoptilos_dubius	NA	NA	NA	NA	NA	NA	3.512	NA
Leptotila_cassini	NA	NA	NA	NA	NA	NA	0.262	NA
Leptotila_jamaicensis	NA	NA	NA	NA	NA	NA	0.306	NA
Leptotila_plumbeiceps	NA	NA	NA	NA	NA	NA	0.235	NA
Leptotila_rufaxilla	NA	NA	NA	NA	NA	NA	0.243	NA
Leptotila_verreauxi	NA	NA	NA	NA	0.350656872	NA	0.354	NA
Leucopternis_albicollis	NA	NA	NA	NA	NA	NA	2.098	NA
Leucosarcia_melanoleuca	NA	NA	NA	NA	0.879626748	NA	0.87	NA
Lewinia_pectoralis	NA	NA	NA	NA	NA	NA	0.272	NA
Lichenostomus_chrysops	NA	NA	NA	-0.328504067	-0.328504067	NA	-0.32	NA
Lichenostomus_cratitius	NA	NA	NA	-0.083381609	NA	NA	-0.086	NA
Lichenostomus_flavescens	NA	NA	NA	-0.653926467	-0.653926467	NA	-0.661	NA
Lichenostomus_flavus	NA	NA	NA	-0.342490309	-0.342490309	NA	-0.35	NA
Lichenostomus_frenatus	NA	NA	NA	NA	NA	NA	0.039	NA
Lichenostomus_hindwoodi	NA	NA	NA	NA	NA	NA	-0.113	NA
Lichenostomus_keartlandi	NA	NA	NA	-0.371063681	-0.371063681	NA	-0.378	NA
Lichenostomus_leucotis	NA	NA	NA	-0.116533816	-0.116533816	NA	-0.124	NA
Lichenostomus_melanops	NA	NA	NA	-0.083381609	-0.083381609	NA	-0.041	NA
Lichenostomus_ornatus	NA	NA	NA	-0.287682072	-0.287682072	NA	-0.274	NA
Lichenostomus_penicillatus	NA	NA	NA	-0.186329578	-0.186329578	NA	-0.252	NA
Lichenostomus_unicolor	NA	NA	NA	NA	NA	NA	-0.205	NA
Lichenostomus_virescens	NA	NA	NA	-0.083381609	-0.083381609	NA	-0.089	NA
Lichmera_indistincta	NA	NA	NA	-0.673344553	-0.673344553	NA	-0.873	NA
Limicola_falcinellus	-0.356674944	-0.301105093	-0.328890019	NA	-0.328504067	NA	-0.332	NA
Limnodromus_griseus	0.31481074	0.336472237	0.325641489	NA	0.322083499	NA	0.34	NA
Limnodromus_scolopaceus	0.300104592	0.322083499	0.311094046	NA	0.31481074	NA	0.309	NA
Limnothlypis_swainsonii	NA	NA	NA	NA	-0.400477567	NA	-0.357	NA
Limosa_fedoa	1.00795792	0.996948635	1.002453278	NA	1.004301609	NA	1.016	NA
Limosa_haemastica	0.875468737	0.802001585	0.838735161	NA	NA	NA	0.838	NA
Limosa_lapponica	1.00795792	1.029619417	1.018788669	NA	1.01884732	NA	1.044	NA
Lipaugus_vociferans	NA	NA	NA	NA	0.488580015	NA	0.47	NA
Lonchura_cucullata	NA	NA	NA	NA	-0.967584026	NA	-0.948	NA
Lonchura_malacca	NA	NA	NA	NA	-0.510825624	NA	-0.503	NA
Lophodytes_cucullatus	NA	NA	NA	NA	1.528227857	NA	1.589	NA
Lopholaimus_antarcticus	NA	NA	NA	NA	0.996948635	NA	0.975	NA
Lophonetta_specularioides	NA	NA	NA	NA	NA	NA	1.512	NA
Lophura_diardi	NA	NA	NA	NA	NA	NA	1.361	NA
Loriculus_amabilis	NA	NA	NA	NA	0.131028262	0.131028262	NA	NA
Loriculus_galgulus	NA	NA	NA	NA	0.39877612	0.39877612	0.427	NA
Loriculus_philippensis	NA	NA	NA	NA	0.392042088	0.392042088	0.405	NA
Loriculus_vernalis	NA	NA	NA	NA	NA	0.357674444	NA	NA
Lorius_garrulus	NA	NA	NA	NA	1.642872689	1.642872689	1.599	NA
Lorius_lory	NA	NA	NA	NA	1.633154439	1.633154439	1.619	NA
Loxia_curvirostra	NA	NA	NA	NA	0.350656872	NA	0.347	NA
Loxia_leucoptera	NA	NA	NA	NA	0.322083499	NA	0.107	NA
Loxigilla_violacea	NA	NA	NA	NA	0.148420005	NA	0.138	NA
Loxipasser_anoxanthus	NA	NA	NA	NA	-0.562118918	NA	-0.572	NA
Luscinia_megarhynchos	NA	NA	NA	NA	NA	NA	-0.365	NA
Lybius_torquatus	NA	NA	NA	NA	0.148420005	NA	0.203	0.148420005
Lymnocryptes_minimus	0.048790164	-0.105360516	-0.028285176	NA	NA	NA	NA	NA
Machetornis_rixosa	NA	NA	NA	NA	NA	NA	0.01	NA
Macrodipteryx_vexillarius	NA	NA	NA	NA	-0.139262067	NA	-0.17	NA
Macronous_gularis	NA	NA	NA	NA	-0.430782916	NA	-0.4	NA
Macropygia_amboinensis	NA	NA	NA	NA	0.39877612	NA	0.354	NA
Macropygia_phasianella	NA	NA	NA	NA	NA	NA	0.345	NA
Malacoptila_panamensis	NA	NA	NA	NA	0.139761942	NA	0.14	NA
Malacorhynchus_membranaceus	NA	NA	NA	NA	1.047318994	NA	1.067	NA
Malurus_alboscapulatus	NA	NA	NA	NA	NA	NA	-0.755	NA
Malurus_coronatus	NA	NA	NA	NA	NA	NA	-0.744	NA
Malurus_cyaneus	NA	NA	NA	-0.755022584	-0.755022584	NA	-0.763	NA
Malurus_elegans	NA	NA	NA	-0.562118918	-0.562118918	NA	-0.567	NA
Malurus_lamberti	NA	NA	NA	-0.776528789	-0.776528789	NA	-0.764	NA
Malurus_leucopterus	NA	NA	NA	-0.94160854	-0.94160854	NA	-0.994	NA
Malurus_melanocephalus	NA	NA	NA	-0.798507696	-0.798507696	NA	-0.799	NA
Malurus_pulcherrimus	NA	NA	NA	-0.867500568	-0.867500568	NA	-0.868	NA
Malurus_splendens	NA	NA	NA	-0.798507696	-0.798507696	NA	-0.799	NA
Manacus_candei	NA	NA	NA	NA	-0.562118918	NA	-0.57	NA
Manacus_manacus	NA	NA	NA	NA	-0.527632742	NA	-0.604	NA
Manacus_vitellinus	NA	NA	NA	NA	-0.478035801	NA	-0.472	NA
Manorina_flavigula	NA	NA	NA	0.31481074	0.31481074	NA	0.446	NA
Manorina_melanocephala	NA	NA	NA	0.620576488	0.620576488	NA	0.637	NA
Manorina_melanophrys	NA	NA	NA	0.131028262	0.131028262	NA	0.161	NA
Margarops_fuscatus	NA	NA	NA	NA	0.854415328	NA	0.854	NA
Margarops_fuscus	NA	NA	NA	NA	NA	NA	0.437	NA
Mecocerculus_leucophrys	NA	NA	NA	NA	-0.733969175	NA	-0.916	NA
Megaceryle_alcyon	NA	NA	NA	NA	0.90016135	NA	0.875	NA
Megaceryle_torquata	NA	NA	NA	NA	1.272565596	NA	1.308	NA
Megalaima_asiatica	NA	NA	NA	NA	NA	NA	NA	0.425267735
Megalaima_lineata	NA	NA	NA	NA	0.698134722	NA	0.811	0.698134722
Megalaima_virens	NA	NA	NA	NA	NA	NA	NA	0.78845736
Megalaima_zeylonica	NA	NA	NA	NA	NA	NA	NA	0.641853886
Megalurus_gramineus	NA	NA	NA	NA	NA	NA	-0.562	NA
Megalurus_palustris	NA	NA	NA	NA	0.131028262	NA	0.133	NA
Megarynchus_pitangua	NA	NA	NA	NA	0.157003749	NA	0.203	NA
Megascops_asio	NA	NA	NA	NA	NA	NA	1.367	NA
Megascops_choliba	NA	NA	NA	NA	NA	NA	1.227	NA
Megascops_nudipes	NA	NA	NA	NA	NA	NA	1.335	NA
Meiglyptes_tukki	NA	NA	NA	NA	NA	NA	NA	0.593326845
Melanerpes_aurifrons	NA	NA	NA	NA	NA	NA	NA	0.78845736
Melanerpes_carolinus	NA	NA	NA	NA	0.770108222	NA	0.811	0.770108222
Melanerpes_erythrocephalus	NA	NA	NA	NA	0.576613364	NA	NA	0.576613364
Melanerpes_formicivorus	NA	NA	NA	NA	0.688134639	NA	0.693	0.688134639
Melanerpes_lewis	NA	NA	NA	NA	0.797507196	NA	0.769	0.797507196
Melanerpes_striatus	NA	NA	NA	NA	0.712949808	NA	0.711	0.712949808
Melanerpes_superciliaris	NA	NA	NA	NA	NA	NA	NA	0.955511445
Melanitta_fusca	NA	NA	NA	NA	NA	NA	1.898	NA
Melanitta_perspicillata	NA	NA	NA	NA	1.740466175	NA	1.74	NA
Melanocharis_nigra	NA	NA	NA	NA	NA	NA	-0.616	NA
Melanocharis_striativentris	NA	NA	NA	NA	NA	NA	-0.386	NA
Melanodryas_cucullata	NA	NA	NA	NA	NA	NA	-0.281	NA
Melanodryas_vittata	NA	NA	NA	0	0	NA	-0.186	NA
Melanoptila_glabrirostris	NA	NA	NA	NA	NA	NA	0.182	NA
Meleagris_gallopavo	NA	NA	NA	NA	2.105352923	NA	2.076	NA
Melilestes_megarhynchus	NA	NA	NA	NA	NA	NA	0.3	NA
Meliphaga_gracilis	NA	NA	NA	NA	NA	NA	-0.426	NA
Meliphaga_lewinii	NA	NA	NA	0.157003749	0.157003749	NA	0.157	NA
Meliphaga_notata	NA	NA	NA	-0.139262067	-0.139262067	NA	-0.145	NA
Melithreptus_albogularis	NA	NA	NA	-0.46203546	-0.46203546	NA	-0.478	NA
Melithreptus_brevirostris	NA	NA	NA	-0.385662481	-0.385662481	NA	-0.335	NA
Melithreptus_lunatus	NA	NA	NA	-0.510825624	-0.510825624	NA	-0.431	NA
Melopsittacus_undulatus	NA	NA	NA	NA	0.405465108	0.405465108	0.161	NA
Melopyrrha_nigra	NA	NA	NA	NA	-0.174353387	NA	-0.171	NA
Menura_novaehollandiae	NA	NA	NA	2.372111156	2.372111156	NA	2.27	NA
Mergus_merganser	NA	NA	NA	NA	1.581038438	NA	1.755	NA
Mergus_serrator	NA	NA	NA	NA	1.574846468	NA	NA	NA
Merops_orientalis	NA	NA	NA	NA	-0.733969175	NA	-0.724	NA
Merops_ornatus	NA	NA	NA	NA	-0.478035801	NA	-0.496	NA
Mesembrinibis_cayennensis	NA	NA	NA	NA	1.846878768	NA	1.831	NA
Mesophoyx_intermedia	NA	NA	NA	NA	NA	NA	1.482	NA
Micrathene_whitneyi	NA	NA	NA	NA	NA	NA	0.336	NA
Microeca_fascinans	NA	NA	NA	NA	NA	NA	-0.602	NA
Microeca_flavigaster	NA	NA	NA	-0.673344553	-0.673344553	NA	-0.734	NA
Microeca_papuana	NA	NA	NA	NA	NA	NA	-0.549	NA
Microhierax_erythrogenys	NA	NA	NA	NA	0.336472237	NA	0.336	NA
Micropalama_himantopus	-0.083381609	-0.083381609	-0.083381609	NA	-0.083381609	NA	NA	NA
Micropsitta_pusio	NA	NA	NA	NA	NA	-0.020202707	-0.02	NA
Milvago_chimango	NA	NA	NA	NA	1.523880024	NA	1.399	NA
Milvus_migrans	NA	NA	NA	NA	1.761300262	NA	1.757	NA
Mimus_polyglottos	NA	NA	NA	NA	NA	NA	0.336	NA
Minla_ignotincta	NA	NA	NA	NA	-0.342490309	NA	-0.382	NA
Mionectes_oleagineus	NA	NA	NA	NA	NA	NA	-0.771	NA
Mitrephanes_phaeocercus	NA	NA	NA	NA	-1.139434283	NA	-1.109	NA
Mniotilta_varia	NA	NA	NA	NA	-0.820980552	NA	-0.85	NA
Molothrus_ater	NA	NA	NA	NA	0.139761942	NA	0.135	NA
Molothrus_oryzivorus	NA	NA	NA	NA	NA	NA	1.131	NA
Monachella_muelleriana	NA	NA	NA	NA	NA	NA	-0.288	NA
Monarcha_guttula	NA	NA	NA	-0.385662481	-0.385662481	NA	-0.382	NA
Monarcha_melanopsis	NA	NA	NA	-0.083381609	-0.083381609	NA	-0.085	NA
Monarcha_trivirgatus	NA	NA	NA	-0.46203546	-0.46203546	NA	-0.397	NA
Monasa_nigrifrons	NA	NA	NA	NA	0.418710335	NA	0.438	NA
Motacilla_alba	NA	NA	NA	NA	-0.510825624	NA	NA	NA
Motacilla_flava	NA	NA	NA	NA	-0.597837001	NA	NA	NA
Mulleripicus_fulvus	NA	NA	NA	NA	1.488399584	NA	NA	1.488399584
Muscicapa_striata	NA	NA	NA	NA	-0.713349888	NA	-0.713	NA
Muscisaxicola_alpinus	NA	NA	NA	NA	NA	NA	-0.248	NA
Myadestes_genibarbis	NA	NA	NA	NA	-0.083381609	NA	-0.068	NA
Myadestes_townsendi	NA	NA	NA	NA	0.009950331	NA	0.005	NA
Myiagra_alecto	NA	NA	NA	-0.314710745	-0.314710745	NA	-0.303	NA
Myiagra_caledonica	NA	NA	NA	NA	-0.527632742	NA	-0.523	NA
Myiagra_cyanoleuca	NA	NA	NA	NA	NA	NA	-0.462	NA
Myiagra_inquieta	NA	NA	NA	-0.274436846	-0.274436846	NA	-0.252	NA
Myiagra_rubecula	NA	NA	NA	NA	NA	NA	-0.616	NA
Myiarchus_cinerascens	NA	NA	NA	NA	-0.261364764	NA	-0.266	NA
Myiarchus_stolidus	NA	NA	NA	NA	-0.430782916	NA	-0.392	NA
Myiarchus_tuberculifer	NA	NA	NA	NA	-0.415515444	NA	-0.412	NA
Myiarchus_tyrannulus	NA	NA	NA	NA	-0.020202707	NA	0.065	NA
Myiarchus_validus	NA	NA	NA	NA	NA	NA	0.179	NA
Myiobius_barbatus	NA	NA	NA	NA	-1.049822124	NA	-0.994	NA
Myioborus_pictus	NA	NA	NA	NA	-0.94160854	NA	-0.929	NA
Myiodynastes_maculatus	NA	NA	NA	NA	0.122217633	NA	0.182	NA
Myiopagis_cotta	NA	NA	NA	NA	-0.867500568	NA	-0.862	NA
Myiophobus_fasciatus	NA	NA	NA	NA	-0.994252273	NA	-1.05	NA
Myiopsitta_monachus	NA	NA	NA	NA	NA	1.406096988	NA	NA
Myiozetetes_similis	NA	NA	NA	NA	-0.198450939	NA	-0.21	NA
Myrmeciza_exsul	NA	NA	NA	NA	0.029558802	NA	0.024	NA
Myrmeciza_ferruginea	NA	NA	NA	NA	-0.198450939	NA	-0.163	NA
Myrmotherula_axillaris	NA	NA	NA	NA	-0.94160854	NA	-0.912	NA
Myzomela_obscura	NA	NA	NA	-0.673344553	-0.673344553	NA	-0.719	NA
Myzomela_sanguinolenta	NA	NA	NA	-1.078809661	-1.078809661	NA	-1.064	NA
Nandayus_nenday	NA	NA	NA	NA	NA	1.515127233	NA	NA
Nannopsittaca_panychlora	NA	NA	NA	NA	0.371563556	0.371563556	0.372	NA
Nectarinia_calcostetha	NA	NA	NA	NA	-0.891598119	NA	-0.874	NA
Nectarinia_jugularis	NA	NA	NA	NA	-0.916290732	NA	-1.109	NA
Nectarinia_olivacea	NA	NA	NA	NA	NA	NA	-0.598	NA
Nectarinia_violacea	NA	NA	NA	NA	-0.84397007	NA	-0.843	NA
Neochen_jubata	NA	NA	NA	NA	NA	NA	1.808	NA
Neochmia_phaeton	NA	NA	NA	NA	NA	NA	-0.659	NA
Neochmia_temporalis	NA	NA	NA	NA	-0.653926467	NA	-0.656	NA
Neophema_chrysostoma	NA	NA	NA	NA	NA	0.431782416	0.531	NA
Neophema_elegans	NA	NA	NA	NA	0.246860078	0.246860078	0.223	NA
Neophema_petrophila	NA	NA	NA	NA	NA	0.530628251	NA	NA
Neophema_pulchella	NA	NA	NA	NA	0.254642218	0.254642218	0.294	NA
Neophema_splendida	NA	NA	NA	NA	0.246860078	0.246860078	0.309	NA
Neopsephotus_bourkii	NA	NA	NA	NA	0.223143551	0.223143551	0.281	NA
Neopsittacus_musschenbroekii	NA	NA	NA	NA	NA	0.896088025	0.896	NA
Neopsittacus_pullicauda	NA	NA	NA	NA	NA	0.667829373	NA	NA
Nesospingus_speculiferus	NA	NA	NA	NA	0.357674444	NA	0.354	NA
Nestor_meridionalis	NA	NA	NA	NA	NA	2.564949357	NA	NA
Nestor_notabilis	NA	NA	NA	NA	2.667228207	2.667228207	NA	NA
Netta_rufina	NA	NA	NA	NA	1.678963975	NA	1.732	NA
Nettapus_pulchellus	NA	NA	NA	NA	0.985816795	NA	0.986	NA
Ninox_boobook	NA	NA	NA	NA	1.710187816	NA	1.723	NA
Ninox_connivens	NA	NA	NA	NA	NA	NA	1.856	NA
Ninox_jacquinoti	NA	NA	NA	NA	1.477048724	NA	1.476	NA
Ninox_squamipila	NA	NA	NA	NA	NA	NA	1.482	NA
Ninox_strenua	NA	NA	NA	NA	2.437115986	NA	2.375	NA
Northiella_haematogaster	NA	NA	NA	NA	0.875468737	0.875468737	0.844	NA
Nothoprocta_ornata	NA	NA	NA	NA	NA	NA	1.047	NA
Nothura_maculosa	NA	NA	NA	NA	0.457424847	NA	0.434	NA
Numenius_americanus	1.32175584	1.345472367	1.333614104	NA	1.335001067	NA	1.333	NA
Numenius_arquata	1.526056303	1.53686722	1.531461762	NA	NA	NA	NA	NA
Numenius_madagascariensis	1.547562509	1.547562509	1.547562509	NA	1.547562509	NA	1.504	NA
Numenius_phaeopus	1.115141591	1.16315081	1.139146201	NA	1.141033005	NA	1.139	NA
Numenius_tahitiensis	1.202972304	1.252762968	1.227867636	NA	NA	NA	NA	NA
Nyctanassa_violacea	NA	NA	NA	NA	1.788420568	NA	1.775	NA
Nyctibius_griseus	NA	NA	NA	NA	0.683096845	NA	0.676	NA
Nycticorax_caledonicus	NA	NA	NA	NA	1.713797928	NA	1.723	NA
Nyctidromus_albicollis	NA	NA	NA	NA	-0.094310679	NA	-0.101	NA
Nyctiphrynus_ocellatus	NA	NA	NA	NA	-0.301105093	NA	-0.357	NA
Nyctiprogne_leucopyga	NA	NA	NA	NA	-0.673344553	NA	-0.777	NA
Nymphicus_hollandicus	NA	NA	NA	NA	0.871293366	0.871293366	0.911	NA
Oceanites_oceanicus	NA	NA	NA	NA	-0.342490309	NA	NA	NA
Ocyphaps_lophotes	NA	NA	NA	NA	0.530628251	NA	0.534	NA
Oenanthe_oenanthe	NA	NA	NA	NA	-0.248461359	NA	-0.255	NA
Ognorhynchus_icterotis	NA	NA	NA	NA	2.180417459	2.180417459	NA	NA
Onychorhynchus_coronatus	NA	NA	NA	NA	-0.755022584	NA	-0.693	NA
Oreocharis_arfaki	NA	NA	NA	NA	NA	NA	-0.371	NA
Oreoica_gutturalis	NA	NA	NA	0.512823626	0.512823626	NA	0.545	NA
Oreopsittacus_arfaki	NA	NA	NA	NA	0.139761942	0.139761942	0.14	NA
Oreortyx_pictus	NA	NA	NA	NA	0.518793793	NA	0.545	NA
Origma_solitaria	NA	NA	NA	NA	NA	NA	-0.163	NA
Oriolus_flavocinctus	NA	NA	NA	NA	NA	NA	0.742	NA
Oriolus_sagittatus	NA	NA	NA	0.672944473	0.672944473	NA	0.674	NA
Orthonyx_temminckii	NA	NA	NA	0.565313809	0.565313809	NA	0.567	NA
Orthopsittaca_manilata	NA	NA	NA	NA	NA	2.05796251	2.098	NA
Orthorhyncus_cristatus	NA	NA	NA	NA	NA	NA	-1.931	NA
Oryzoborus_angolensis	NA	NA	NA	NA	-0.385662481	NA	-0.375	NA
Otus_bakkamoena	NA	NA	NA	NA	1.396244692	NA	1.435	NA
Otus_scops	NA	NA	NA	NA	0.91228271	NA	0.92	NA
Oxyura_australis	NA	NA	NA	NA	1.391281903	NA	1.361	NA
Oxyura_jamaicensis	NA	NA	NA	NA	1.25846099	NA	1.258	NA
Oxyura_maccoa	NA	NA	NA	NA	1.54329811	NA	1.542	NA
Pachycephala_olivacea	NA	NA	NA	NA	NA	NA	0.389	NA
Pachycephala_pectoralis	NA	NA	NA	0.113328685	0.113328685	NA	0.14	NA
Pachycephala_rufiventris	NA	NA	NA	0.029558802	0.029558802	NA	0.063	NA
Pachycephala_rufogularis	NA	NA	NA	NA	NA	NA	0.086	NA
Pachycephala_simplex	NA	NA	NA	NA	NA	NA	-0.186	NA
Pachycephalopsis_poliosoma	NA	NA	NA	NA	0.058268908	NA	0.028	NA
Pachyramphus_niger	NA	NA	NA	NA	NA	NA	0.262	NA
Pachyramphus_polychopterus	NA	NA	NA	NA	-0.301105093	NA	-0.271	NA
Padda_oryzivora	NA	NA	NA	NA	-0.162518929	NA	-0.236	NA
Pagodroma_nivea	NA	NA	NA	NA	1.479329227	NA	NA	NA
Pagophila_eburnea	1.601405741	1.545432582	1.573419162	NA	1.574846468	NA	NA	NA
Pandion_haliaetus	NA	NA	NA	NA	2.238579763	NA	2.223	NA
Parabuteo_unicinctus	NA	NA	NA	NA	2.076938411	NA	2.054	NA
Pardalotus_punctatus	NA	NA	NA	-0.916290732	-0.916290732	NA	-1.036	NA
Pardalotus_striatus	NA	NA	NA	-0.653926467	-0.653926467	NA	-0.63	NA
Parotia_lawesii	NA	NA	NA	1.388791241	1.388791241	NA	1.335	NA
Parula_americana	NA	NA	NA	NA	-0.94160854	NA	-0.955	NA
Parus_atricapillus	NA	NA	NA	NA	NA	NA	-0.255	NA
Parus_gambeli	NA	NA	NA	NA	NA	NA	-0.318	NA
Parus_hudsonicus	NA	NA	NA	NA	NA	NA	-0.342	NA
Passer_domesticus	NA	NA	NA	NA	-0.030459207	NA	-0.012	NA
Passer_hispaniolensis	NA	NA	NA	NA	-0.030459207	NA	-0.037	NA
Passerina_cyanea	NA	NA	NA	NA	-0.430782916	NA	-0.423	NA
Patagioenas_cayennensis	NA	NA	NA	NA	NA	NA	0.569	NA
Patagioenas_fasciata	NA	NA	NA	NA	NA	NA	0.788	NA
Patagioenas_leucocephala	NA	NA	NA	NA	NA	NA	0.556	NA
Patagioenas_maculosa	NA	NA	NA	NA	NA	NA	0.709	NA
Patagioenas_picazuro	NA	NA	NA	NA	NA	NA	0.916	NA
Patagioenas_squamosa	NA	NA	NA	NA	NA	NA	0.615	NA
Pedionomus_torquatus	-0.356674944	-0.174353387	-0.265514166	NA	-0.261364764	NA	NA	NA
Pelargopsis_capensis	NA	NA	NA	NA	1.036736885	NA	1.068	NA
Pelecanoides_urinatrix	NA	NA	NA	NA	0.524728529	NA	NA	NA
Pelecanus_erythrorhynchos	NA	NA	NA	NA	NA	NA	3.045	NA
Peltohyas_australis	0.139761942	NA	0.139761942	NA	NA	NA	NA	NA
Penelope_purpurascens	NA	NA	NA	NA	1.832581464	NA	1.783	NA
Penelopides_panini	NA	NA	NA	NA	1.928618652	NA	1.995	NA
Peneothello_cyanus	NA	NA	NA	NA	NA	NA	-0.046	NA
Pericrocotus_ethologus	NA	NA	NA	NA	-0.127833372	NA	-0.151	NA
Perisoreus_canadensis	NA	NA	NA	0.928219303	0.928219303	NA	0.942	NA
Perissocephalus_tricolor	NA	NA	NA	NA	1.547562509	NA	1.526	NA
Petrochelidon_fulva	NA	NA	NA	NA	-0.693147181	NA	-0.687	NA
Petroica_goodenovii	NA	NA	NA	-0.994252273	-0.994252273	NA	-1.015	NA
Petroica_multicolor	NA	NA	NA	-0.653926467	-0.653926467	NA	-0.799	NA
Petroica_phoenicea	NA	NA	NA	-0.713349888	-0.713349888	NA	-0.722	NA
Petroica_rodinogaster	NA	NA	NA	-0.713349888	-0.713349888	NA	-0.713	NA
Petroica_rosea	NA	NA	NA	NA	NA	NA	-0.693	NA
Pezoporus_wallicus	NA	NA	NA	NA	NA	0.978326123	1.002	NA
Phacellodomus_ruber	NA	NA	NA	NA	0.104360015	NA	0.104	NA
Phaenicophaeus_curvirostris	NA	NA	NA	NA	1.071583616	NA	1.03	NA
Phaenicophaeus_superciliosus	NA	NA	NA	NA	NA	NA	0.921	NA
Phaenicophilus_palmarum	NA	NA	NA	NA	NA	NA	0.112	NA
Phaethon_rubricauda	NA	NA	NA	NA	1.508511994	NA	NA	NA
Phaethornis_superciliosus	NA	NA	NA	NA	-1.347073648	NA	-1.349	NA
Phaetusa_simplex	1.064710737	1.131402111	1.098056424	NA	1.098612289	NA	NA	NA
Phainopepla_nitens	NA	NA	NA	NA	-0.235722334	NA	-0.225	NA
Phalacrocorax_africanus	NA	NA	NA	NA	1.510721939	NA	1.493	NA
Phalacrocorax_atriceps	NA	NA	NA	NA	NA	NA	2.648	NA
Phalacrocorax_carbo	NA	NA	NA	NA	2.346601978	NA	2.361	NA
Phalacrocorax_melanoleucos	NA	NA	NA	NA	1.675225653	NA	1.663	NA
Phalacrocorax_sulcirostris	NA	NA	NA	NA	1.729884066	NA	1.73	NA
Phalacrocorax_urile	NA	NA	NA	NA	2.106570209	NA	2.112	NA
Phalacrocorax_varius	NA	NA	NA	NA	2.22028985	NA	2.197	NA
Phalaropus_fulicaria	-0.673344553	-0.510825624	-0.592085089	NA	-0.579818495	NA	NA	NA
Phalaropus_lobatus	-0.798507696	-0.776528789	-0.787518243	NA	-0.798507696	NA	-0.827	NA
Phalcoboenus_australis	NA	NA	NA	NA	NA	NA	2.351	NA
Phapitreron_amethystinus	NA	NA	NA	NA	NA	NA	0.248	NA
Phapitreron_leucotis	NA	NA	NA	NA	0.122217633	NA	0.122	NA
Phaps_chalcoptera	NA	NA	NA	NA	0.576613364	NA	0.592	NA
Phaps_elegans	NA	NA	NA	NA	0.500775288	NA	0.498	NA
Phaps_histrionica	NA	NA	NA	NA	NA	NA	0.508	NA
Phasianus_colchicus	NA	NA	NA	NA	1.350667183	NA	1.386	NA
Pheucticus_ludovicianus	NA	NA	NA	NA	0.277631737	NA	0.223	NA
Philemon_argenticeps	NA	NA	NA	NA	NA	NA	0.531	NA
Philemon_buceroides	NA	NA	NA	0.765467842	0.765467842	NA	0.765	NA
Philemon_citreogularis	NA	NA	NA	NA	NA	NA	0.454	NA
Philemon_corniculatus	NA	NA	NA	0.683096845	0.683096845	NA	0.681	NA
Philemon_diemenensis	NA	NA	NA	NA	0.438254931	NA	0.435	NA
Philomachus_pugnax	0.565313809	0.3074847	0.436399255	NA	0.444685821	NA	0.56	NA
Phleocryptes_melanops	NA	NA	NA	NA	-0.371063681	NA	-0.342	NA
Phoenicopterus_roseus	NA	NA	NA	NA	NA	NA	2.347	NA
Phoeniculus_purpureus	NA	NA	NA	NA	NA	NA	0.718	NA
Phoenicurus_phoenicurus	NA	NA	NA	NA	-0.673344553	NA	-0.693	NA
Phrygilus_patagonicus	NA	NA	NA	NA	NA	NA	0.022	NA
Phylidonyris_niger	NA	NA	NA	NA	NA	NA	-0.223	NA
Phyllastrephus_terrestris	NA	NA	NA	NA	0.029558802	NA	0.049	NA
Phylloscopus_bonelli	NA	NA	NA	NA	-1.078809661	NA	-1.076	NA
Phylloscopus_sibilatrix	NA	NA	NA	NA	-1.021651248	NA	-1.036	NA
Phytotoma_rutila	NA	NA	NA	NA	NA	NA	-0.315	NA
Piaya_cayana	NA	NA	NA	NA	0.609765572	NA	0.602	NA
Pica_pica	NA	NA	NA	1.541159072	1.541159072	NA	1.503	NA
Picoides_arcticus	NA	NA	NA	NA	1.147402453	NA	1.147	1.147402453
Picoides_borealis	NA	NA	NA	NA	0.506817602	NA	NA	0.506817602
Picoides_minor	NA	NA	NA	NA	NA	NA	NA	0.182321557
Picoides_pubescens	NA	NA	NA	NA	0.19062036	NA	0.189	0.19062036
Picoides_scalaris	NA	NA	NA	NA	0.322083499	NA	0.328	0.322083499
Picoides_tridactylus	NA	NA	NA	NA	0.966983846	NA	0.965	0.966983846
Picoides_villosus	NA	NA	NA	NA	1.08180517	NA	1.082	1.08180517
Piculus_flavigula	NA	NA	NA	NA	0.488580015	NA	0.47	0.488580015
Picumnus_temminckii	NA	NA	NA	NA	-0.510825624	NA	-0.519	-0.510825624
Picus_canus	NA	NA	NA	NA	1.302912752	NA	1.291	1.302912752
Picus_viridis	NA	NA	NA	NA	NA	NA	NA	1.438174983
Pinicola_enucleator	NA	NA	NA	NA	0.457424847	NA	0.457	NA
Pionites_leucogaster	NA	NA	NA	NA	1.648658626	1.648658626	1.691	NA
Pionites_melanocephala	NA	NA	NA	NA	1.644805056	1.644805056	NA	NA
Pionites_melanocephalus	NA	NA	NA	NA	NA	NA	1.672	NA
Pionopsitta_barrabandi	NA	NA	NA	NA	NA	1.386294361	NA	NA
Pionopsitta_caica	NA	NA	NA	NA	NA	1.208960346	NA	NA
Pionopsitta_haematotis	NA	NA	NA	NA	NA	1.368639426	NA	NA
Pionus_maximilliani	NA	NA	NA	NA	NA	1.722766598	NA	NA
Pionus_menstruus	NA	NA	NA	NA	1.740466175	1.740466175	1.758	NA
Pionus_senilis	NA	NA	NA	NA	NA	1.740466175	1.792	NA
Pipilo_erythrophthalmus	NA	NA	NA	NA	0.3074847	NA	0.3	NA
Pipra_erythrocephala	NA	NA	NA	NA	-0.713349888	NA	-0.708	NA
Pipra_fasciicauda	NA	NA	NA	NA	-0.478035801	NA	-0.496	NA
Pipra_mentalis	NA	NA	NA	NA	-0.527632742	NA	-0.536	NA
Pipra_pipra	NA	NA	NA	NA	NA	NA	-0.698	NA
Piranga_ludoviciana	NA	NA	NA	NA	-0.020202707	NA	0.182	NA
Pitangus_sulphuratus	NA	NA	NA	NA	0.300104592	NA	0.389	NA
Pithys_albifrons	NA	NA	NA	NA	-0.478035801	NA	-0.487	NA
Pitohui_dichrous	NA	NA	NA	NA	NA	NA	0.629	NA
Pitohui_ferrugineus	NA	NA	NA	NA	0.90825856	NA	0.854	NA
Pitta_sordida	NA	NA	NA	NA	0.270027137	NA	0.243	NA
Pitta_versicolor	NA	NA	NA	NA	0.625938431	NA	0.667	NA
Platalea_alba	NA	NA	NA	NA	NA	NA	2.506	NA
Platalea_regia	NA	NA	NA	NA	NA	NA	2.402	NA
Platycercus_adscitus	NA	NA	NA	NA	1.118414916	1.118414916	1.111	NA
Platycercus_caledonicus	NA	NA	NA	NA	1.289232648	1.289232648	1.328	NA
Platycercus_elegans	NA	NA	NA	NA	NA	NA	1.303	NA
Platycercus_elegans_elegans	NA	NA	NA	NA	1.32972401	1.32972401	NA	NA
Platycercus_elegans_flaveolus	NA	NA	NA	NA	1.17557333	1.17557333	NA	NA
Platycercus_eximius	NA	NA	NA	NA	1.101940079	1.101940079	1.027	NA
Platycercus_icterotis	NA	NA	NA	NA	0.867100488	0.867100488	0.943	NA
Platycercus_venustus	NA	NA	NA	NA	0.940007258	0.940007258	0.811	NA
Platyrinchus_cancrominus	NA	NA	NA	NA	-0.713349888	NA	-0.713	NA
Platyrinchus_mystaceus	NA	NA	NA	NA	-0.916290732	NA	-0.911	NA
Platysteira_cyanea	NA	NA	NA	NA	-0.235722334	NA	NA	NA
Plectrophenax_nivalis	NA	NA	NA	NA	0.019802627	NA	NA	NA
Plegadis_chihi	NA	NA	NA	NA	1.617406082	NA	1.609	NA
Plegadis_falcinellus	NA	NA	NA	NA	1.633154439	NA	1.646	NA
Ploceus_cucullatus	NA	NA	NA	NA	0.31481074	NA	0.372	NA
Pluvialis_apricaria	0.832909123	0.765467842	0.799188483	NA	0.802001585	NA	0.8	NA
Pluvialis_dominica	0.625938431	0.570979547	0.598458989	NA	0.598836501	NA	0.598	NA
Pluvialis_fulva	NA	0.570979547	0.570979547	NA	NA	NA	0.501	NA
Pluvialis_squatarola	0.943905899	0.936093359	0.939999629	NA	0.940007258	NA	0.943	NA
Podager_nacunda	NA	NA	NA	NA	0.254642218	NA	0.336	NA
Podargus_strigoides	NA	NA	NA	NA	1.581038438	NA	1.537	NA
Podiceps_cristatus	NA	NA	NA	NA	1.134622726	NA	1.17	NA
Podiceps_grisegena	NA	NA	NA	NA	1.396244692	NA	1.396	NA
Podiceps_nigricollis	NA	NA	NA	NA	0.524728529	NA	0.536	NA
Poecilodryas_albonotata	NA	NA	NA	NA	NA	NA	0.262	NA
Poecilodryas_cerviniventris	NA	NA	NA	NA	NA	NA	-0.329	NA
Poecilodryas_placens	NA	NA	NA	NA	NA	NA	-0.02	NA
Poecilodryas_superciliosa	NA	NA	NA	NA	NA	NA	-0.083	NA
Poephila_acuticauda	NA	NA	NA	NA	-0.673344553	NA	-0.683	NA
Poephila_personata	NA	NA	NA	NA	-0.693147181	NA	-0.755	NA
Pogoniulus_scolopaceus	NA	NA	NA	NA	-0.820980552	NA	NA	-0.820980552
Poicephalus_cryptoxanthus	NA	NA	NA	NA	NA	1.53686722	NA	NA
Poicephalus_gulielmi	NA	NA	NA	NA	1.757857918	NA	1.967	NA
Poicephalus_guliemi	NA	NA	NA	NA	NA	1.757857918	NA	NA
Poicephalus_meyeri	NA	NA	NA	NA	1.483874689	1.483874689	1.515	NA
Poicephalus_robustus	NA	NA	NA	NA	2.105352923	2.105352923	2.163	NA
Poicephalus_senegalus	NA	NA	NA	NA	1.549687908	1.549687908	NA	NA
Polihierax_semitorquatus	NA	NA	NA	NA	0.385262401	NA	0.372	NA
Poliocephalus_poliocephalus	NA	NA	NA	NA	0.542324291	NA	0.536	NA
Polioptila_caerulea	NA	NA	NA	NA	-1.203972804	NA	-1.347	NA
Polysticta_stelleri	NA	NA	NA	NA	1.663926098	NA	1.658	NA
Polytelis_alexandrae	NA	NA	NA	NA	0.947789399	0.947789399	1.065	NA
Polytelis_anthopeplus	NA	NA	NA	NA	1.348073148	1.348073148	1.163	NA
Polytelis_swainsonii	NA	NA	NA	NA	1.208960346	1.208960346	1.242	NA
Pomatorhinus_ruficollis	NA	NA	NA	NA	0.425267735	NA	0.574	NA
Pomatostomus_halli	NA	NA	NA	0.470003629	0.470003629	NA	0.47	NA
Pomatostomus_isidorei	NA	NA	NA	0.779324877	0.779324877	NA	0.777	NA
Pomatostomus_superciliosus	NA	NA	NA	0.418710335	0.418710335	NA	0.422	NA
Pooecetes_gramineus	NA	NA	NA	NA	NA	NA	-0.242	NA
Poospiza_nigrorufa	NA	NA	NA	NA	-0.356674944	NA	-0.353	NA
Porphyrio_martinica	NA	NA	NA	NA	0.904218151	NA	0.875	NA
Porphyrio_porphyrio	NA	NA	NA	NA	1.547562509	NA	1.549	NA
Porzana_atra	NA	NA	NA	NA	0.2390169	NA	0.243	NA
Porzana_fluminea	NA	NA	NA	NA	0.029558802	NA	0.025	NA
Prioniturus_montanus	NA	NA	NA	NA	NA	1.30833282	NA	NA
Prioniturus_platurus	NA	NA	NA	NA	1.560247668	1.560247668	NA	NA
Prionochilus_plateni	NA	NA	NA	NA	-0.916290732	NA	-0.886	NA
Prionops_plumatus	NA	NA	NA	0.148420005	0.148420005	NA	0.203	NA
Probosciger_aterrimus	NA	NA	NA	NA	3.020424886	3.020424886	NA	NA
Procelsterna_cerulea	0.113328685	0.104360015	0.10884435	NA	0.113328685	NA	NA	NA
Progne_subis	NA	NA	NA	NA	0.029558802	NA	0.095	NA
Propyrrhura_auricollis	NA	NA	NA	NA	2.018895042	2.018895042	NA	NA
Propyrrhura_maracana	NA	NA	NA	NA	NA	1.978239036	NA	NA
Prosopeia_tabuensis	NA	NA	NA	NA	NA	1.667706821	NA	NA
Prunella_modularis	NA	NA	NA	NA	-0.248461359	NA	-0.236	NA
Psaltriparus_minimus	NA	NA	NA	NA	-1.049822124	NA	-1.036	NA
Psarocolius_montezuma	NA	NA	NA	NA	1.773255998	NA	1.771	NA
Psephotus_chrysopterygius	NA	NA	NA	NA	0.336472237	0.336472237	0.405	NA
Psephotus_dissimilis	NA	NA	NA	NA	0.553885113	0.553885113	0.501	NA
Psephotus_haematonotus	NA	NA	NA	NA	0.678033543	0.678033543	0.704	NA
Psephotus_varius	NA	NA	NA	NA	0.58221562	0.58221562	0.549	NA
Pseudeos_fuscata	NA	NA	NA	NA	NA	1.435084525	NA	NA
Pseudocolopteryx_flaviventris	NA	NA	NA	NA	-1.078809661	NA	-1.079	NA
Pseudoleistes_virescens	NA	NA	NA	NA	0.698134722	NA	0.71	NA
Pseudotriccus_pelzelni	NA	NA	NA	NA	-0.446287103	NA	-0.478	NA
Psilopogon_pyrolophus	NA	NA	NA	NA	0.792992516	NA	NA	0.792992516
Psilopsiagon_aymara	NA	NA	NA	NA	NA	0.336472237	NA	NA
Psittacella_brehmii	NA	NA	NA	NA	NA	1.115141591	NA	NA
Psittacella_madaraszi	NA	NA	NA	NA	NA	0.693147181	NA	NA
Psittacella_picta	NA	NA	NA	NA	NA	0.867100488	NA	NA
Psittacula_alexandri	NA	NA	NA	NA	1.435084525	1.435084525	NA	NA
Psittacula_columboides	NA	NA	NA	NA	1.232560261	1.232560261	1.194	NA
Psittacula_cyanocephala	NA	NA	NA	NA	NA	0.985816795	0.975	NA
Psittacula_derbiana	NA	NA	NA	NA	NA	1.808288771	NA	NA
Psittacula_eupatria	NA	NA	NA	NA	1.711994501	1.711994501	NA	NA
Psittacula_krameri	NA	NA	NA	NA	1.360976553	1.360976553	1.305	NA
Psittaculirostris_edwardsii	NA	NA	NA	NA	1.178654996	1.178654996	1.209	NA
Psittacus_erithacus	NA	NA	NA	NA	2.217027205	2.217027205	NA	NA
Psitteuteles_versicolor	NA	NA	NA	NA	0.693147181	0.693147181	0.615	NA
Psittrichas_fulgidus	NA	NA	NA	NA	NA	2.054123734	NA	NA
Psophodes_cristatus	NA	NA	NA	NA	NA	NA	0.336	NA
Psophodes_olivaceus	NA	NA	NA	NA	NA	NA	0.781	NA
Pteroglossus_aracari	NA	NA	NA	NA	1.247032294	NA	NA	1.247032294
Pteroglossus_castanotis	NA	NA	NA	NA	1.327075001	NA	1.447	1.327075001
Pteroglossus_inscriptus	NA	NA	NA	NA	0.916290732	NA	NA	0.916290732
Pteroglossus_torquatus	NA	NA	NA	NA	1.252762968	NA	1.269	1.252762968
Ptilinopus_insularis	NA	NA	NA	NA	NA	NA	0.068	NA
Ptilinopus_leclancheri	NA	NA	NA	NA	NA	NA	0.465	NA
Ptilinopus_magnificus	NA	NA	NA	NA	0.774727168	NA	0.746	NA
Ptilinopus_occipitalis	NA	NA	NA	NA	NA	NA	0.742	NA
Ptilinopus_ornatus	NA	NA	NA	NA	NA	NA	0.531	NA
Ptilinopus_porphyraceus	NA	NA	NA	NA	NA	NA	0.262	NA
Ptilinopus_pulchellus	NA	NA	NA	NA	-0.010050336	NA	0.049	NA
Ptilinopus_regina	NA	NA	NA	NA	0.19062036	NA	0.223	NA
Ptilinopus_rivoli	NA	NA	NA	NA	0.371563556	NA	0.372	NA
Ptilinopus_superbus	NA	NA	NA	NA	0.086177696	NA	0.08	NA
Ptilonorhynchus_violaceus	NA	NA	NA	1.5518088	1.5518088	NA	1.536	NA
Ptiloprora_guisei	NA	NA	NA	NA	NA	NA	-0.092	NA
Ptiloris_magnificus	NA	NA	NA	NA	NA	NA	1.03	NA
Ptiloris_paradiseus	NA	NA	NA	1.022450928	1.022450928	NA	1.021	NA
Ptiloris_victoriae	NA	NA	NA	0.932164081	0.932164081	NA	0.931	NA
Ptychoramphus_aleuticus	0.751416089	0.688134639	0.719775364	NA	NA	NA	NA	NA
Purpuriecephalus_varius	NA	NA	NA	NA	1.249901736	1.249901736	NA	NA
Pycnoptilus_floccosus	NA	NA	NA	NA	NA	NA	0.168	NA
Pygoscelis_adeliae	NA	NA	NA	NA	2.978586115	NA	NA	NA
Pyriglena_leuconota	NA	NA	NA	NA	-0.072570693	NA	-0.064	NA
Pyrilia_caica	NA	NA	NA	NA	NA	NA	1.209	NA
Pyrilia_haematotis	NA	NA	NA	NA	NA	NA	1.308	NA
Pyrrholaemus_brunneus	NA	NA	NA	NA	NA	NA	-0.598	NA
Pyrrhura_frontalis	NA	NA	NA	NA	1.033184483	1.033184483	0.693	NA
Pyrrhura_hoffmanni	NA	NA	NA	NA	NA	1.252762968	NA	NA
Pyrrhura_melanura	NA	NA	NA	NA	1.187843422	1.187843422	NA	NA
Pyrrhura_perlata	NA	NA	NA	NA	1.064710737	1.064710737	NA	NA
Pyrrhura_picta	NA	NA	NA	NA	0.896088025	0.896088025	NA	NA
Querula_purpurata	NA	NA	NA	NA	0.75612198	NA	0.754	NA
Quiscalus_major	NA	NA	NA	NA	1.022450928	NA	1.22	NA
Quiscalus_mexicanus	NA	NA	NA	NA	1.085189268	NA	1.119	NA
Quiscalus_quiscula	NA	NA	NA	NA	0.951657876	NA	0.952	NA
Rallus_aquaticus	NA	NA	NA	NA	0.548121409	NA	0.549	NA
Ramphastos_sulfuratus	NA	NA	NA	NA	1.581038438	NA	1.634	1.581038438
Ramphastos_toco	NA	NA	NA	NA	NA	NA	NA	1.819698838
Ramphastos_tucanus	NA	NA	NA	NA	1.788420568	NA	NA	1.788420568
Ramphastos_vitellinus	NA	NA	NA	NA	1.570697084	NA	1.569	1.570697084
Ramphocaenus_melanurus	NA	NA	NA	NA	-0.673344553	NA	-0.683	NA
Ramphocelus_flammigerus	NA	NA	NA	NA	0.173953307	NA	0.181	NA
Ramsayornis_modestus	NA	NA	NA	-0.673344553	-0.673344553	NA	-0.671	NA
Recurvirostra_americana	0.751416089	0.732367894	0.741891992	NA	0.741937345	NA	0.741	NA
Recurvirostra_avosetta	0.587786665	0.615185639	0.601486152	NA	NA	NA	0.56	NA
Recurvirostra_novaehollandiae	0.770108222	0.604315967	0.687212095	NA	0.688134639	NA	0.696	NA
Regulus_calendula	NA	NA	NA	NA	-1.171182982	NA	-1.155	NA
Regulus_satrapa	NA	NA	NA	NA	-1.021651248	NA	-0.994	NA
Reinwardtoena_browni	NA	NA	NA	NA	NA	NA	0.742	NA
Rhinomyias_gularis	NA	NA	NA	NA	0.048790164	NA	0.095	NA
Rhipidura_atra	NA	NA	NA	NA	NA	NA	-0.562	NA
Rhipidura_fuliginosa	NA	NA	NA	-1.078809661	-1.078809661	NA	-0.981	NA
Rhipidura_rufifrons	NA	NA	NA	-1.021651248	-1.021651248	NA	-1.032	NA
Rhipidura_rufiventris	NA	NA	NA	-0.597837001	-0.597837001	NA	-0.598	NA
Rhodinocichla_rosea	NA	NA	NA	NA	0.300104592	NA	0.294	NA
Rhodostethia_rosea	0.78845736	0.741937345	0.765197353	NA	NA	NA	NA	NA
Rhynchopsitta_pachyrhyncha	NA	NA	NA	NA	NA	2.415913778	NA	NA
Riparia_riparia	NA	NA	NA	NA	-0.891598119	NA	-0.968	NA
Rissa_brevirostris	1.458615023	1.403642999	1.431129011	NA	NA	NA	NA	NA
Rissa_tridactyla	1.517322624	1.401182974	1.459252799	NA	1.460937904	NA	NA	NA
Rollandia_rolland	NA	NA	NA	NA	0.683096845	NA	0.668	NA
Rostratula_benghalensis	0.336472237	0.357674444	0.347073341	NA	0.350656872	NA	0.352	NA
Rynchops_niger	1.036736885	0.904218151	0.970477518	NA	NA	NA	0.916	NA
Sagittarius_serpentarius	NA	NA	NA	NA	2.708050201	NA	2.691	NA
Sakesphorus_luctuosus	NA	NA	NA	NA	0.139761942	NA	0.17	NA
Salpinctes_obsoletus	NA	NA	NA	NA	-0.287682072	NA	-0.382	NA
Saltator_maximus	NA	NA	NA	NA	0.329303747	NA	0.324	NA
Sarcops_calvus	NA	NA	NA	NA	1.029619417	NA	1.056	NA
Sasia_abnormis	NA	NA	NA	NA	-0.544727175	NA	-0.545	-0.544727175
Saxicola_torquata	NA	NA	NA	NA	-0.494296322	NA	NA	NA
Saxicola_torquatus	NA	NA	NA	NA	NA	NA	-0.478	NA
Sayornis_saya	NA	NA	NA	NA	-0.494296322	NA	-0.58	NA
Scardafella_inca	NA	NA	NA	NA	-0.314710745	NA	NA	NA
Scenopoeetes_dentirostris	NA	NA	NA	NA	NA	NA	1.253	NA
Schiffornis_turdina	NA	NA	NA	NA	NA	NA	0.086	NA
Schistocichla_leucostigma	NA	NA	NA	NA	NA	NA	-0.016	NA
Sclerurus_mexicanus	NA	NA	NA	NA	-0.235722334	NA	-0.231	NA
Scolopax_minor	0.631271777	0.75612198	0.693696879	NA	0.703097511	NA	0.665	NA
Scolopax_rusticola	0.993251773	1.047318994	1.020285384	NA	NA	NA	NA	NA
Scytalopus_unicolor	NA	NA	NA	NA	NA	NA	-0.105	NA
Scythrops_novaehollandiae	NA	NA	NA	NA	NA	NA	1.677	NA
Seiurus_aurocapilla	NA	NA	NA	NA	NA	NA	-0.357	NA
Selasphorus_rufus	NA	NA	NA	NA	-1.832581464	NA	-1.884	NA
Selenidera_maculirostris	NA	NA	NA	NA	1.068153081	NA	NA	1.068153081
Semnornis_ramphastinus	NA	NA	NA	NA	NA	NA	NA	0.647103242
Sericornis_citreogularis	NA	NA	NA	-0.235722334	-0.235722334	NA	-0.217	NA
Sericornis_frontalis	NA	NA	NA	NA	NA	NA	-0.217	NA
Sericornis_magnirostra	NA	NA	NA	NA	NA	NA	-0.51	NA
Sericornis_perspicillatus	NA	NA	NA	NA	NA	NA	-0.598	NA
Sericulus_chrysocephalus	NA	NA	NA	1.205970807	1.205970807	NA	1.15	NA
Serinus_flaviventris	NA	NA	NA	NA	-0.328504067	NA	-0.139	NA
Setophaga_ruticilla	NA	NA	NA	NA	-1.021651248	NA	-0.994	NA
Sialia_mexicana	NA	NA	NA	NA	-0.174353387	NA	-0.222	NA
Sialia_sialis	NA	NA	NA	NA	-0.010050336	NA	-0.062	NA
Sigelus_silens	NA	NA	NA	NA	NA	NA	0.01	NA
Sitta_canadensis	NA	NA	NA	NA	-0.562118918	NA	-0.584	NA
Sitta_carolinensis	NA	NA	NA	NA	-0.15082289	NA	-0.155	NA
Sitta_pygmaea	NA	NA	NA	NA	-0.597837001	NA	-0.558	NA
Sittasomus_griseicapillus	NA	NA	NA	NA	-0.597837001	NA	-0.551	NA
Smicrornis_brevirostris	NA	NA	NA	NA	NA	NA	-1.238	NA
Somateria_spectabilis	NA	NA	NA	NA	2.000127735	NA	NA	NA
Speculanas_specularis	NA	NA	NA	NA	NA	NA	1.808	NA
Spermophaga_haematina	NA	NA	NA	NA	-0.127833372	NA	NA	NA
Sphecotheres_viridis	NA	NA	NA	0.806475866	0.806475866	NA	0.825	NA
Sphyrapicus_nuchalis	NA	NA	NA	NA	0.2390169	NA	0.239	0.2390169
Sphyrapicus_varius	NA	NA	NA	NA	0.262364264	NA	0.262	0.262364264
Spindalis_zena	NA	NA	NA	NA	0.270027137	NA	0.259	NA
Spiza_americana	NA	NA	NA	NA	-0.094310679	NA	0.049	NA
Spizella_arborea	NA	NA	NA	NA	-0.301105093	NA	NA	NA
Stachyris_whiteheadi	NA	NA	NA	NA	-0.198450939	NA	-0.195	NA
Steganopus_tricolor	-0.46203546	-0.400477567	-0.431256514	NA	NA	NA	-0.432	NA
Stercorarius_longicaudus	1.10856262	1.057790294	1.083176457	NA	NA	NA	NA	NA
Stercorarius_parasiticus	1.368639426	1.350667183	1.359653305	NA	1.358409158	NA	1.308	NA
Stercorarius_pomarinus	1.553925203	1.578978705	1.566451954	NA	1.566530411	NA	1.569	NA
Sterna_albifrons	0.029558802	0.029558802	0.029558802	NA	NA	NA	0.03	NA
Sterna_aleutica	0.559615788	0.524728529	0.542172159	NA	NA	NA	0.556	NA
Sterna_anaethetus	0.693147181	0.657520003	0.675333592	NA	NA	NA	NA	NA
Sterna_bergii	1.220829921	1.202972304	1.211901113	NA	1.211940974	NA	NA	NA
Sterna_caspia	1.547562509	1.541159072	1.544360791	NA	NA	NA	1.515	NA
Sterna_dougallii	0.438254931	0.412109651	0.425182291	NA	NA	NA	NA	NA
Sterna_forsteri	0.712949808	0.636576829	0.674763319	NA	NA	NA	0.754	NA
Sterna_fuscata	0.850150929	0.832909123	0.841530026	NA	0.841567186	NA	NA	NA
Sterna_hirundo	0.636576829	0.620576488	0.628576659	NA	0.631271777	NA	NA	NA
Sterna_lunata	0.712949808	0.712949808	0.712949808	NA	NA	NA	NA	NA
Sterna_maxima	1.371180723	1.319085611	1.345133167	NA	NA	NA	1.338	NA
Sterna_paradisea	0.476234179	0.39877612	0.43750515	NA	NA	NA	NA	NA
Sterna_sandvicensis	0.928219303	0.854415328	0.891317316	NA	NA	NA	NA	NA
Sterna_sumatrana	0.262364264	0.285178942	0.273771603	NA	NA	NA	NA	NA
Sterna_trudeaui	0.75612198	0.712949808	0.734535894	NA	NA	NA	0.754	NA
Sterna_vittata	0.75612198	0.641853886	0.698987933	NA	NA	NA	NA	NA
Stictonetta_naevosa	NA	NA	NA	NA	1.483874689	NA	1.485	NA
Stigmatopelia_chinensis	NA	NA	NA	NA	NA	NA	0.289	NA
Stiltia_isabella	0.058268908	0.029558802	0.043913855	NA	0.048790164	NA	0.032	NA
Strepera_fuliginosa	NA	NA	NA	1.740466175	1.740466175	NA	1.668	NA
Strepera_graculina	NA	NA	NA	1.675225653	1.675225653	NA	1.665	NA
Strepera_versicolor	NA	NA	NA	1.786746927	1.786746927	NA	1.792	NA
Streptopelia_orientalis	NA	NA	NA	NA	NA	NA	0.336	NA
Streptopelia_turtur	NA	NA	NA	NA	0.329303747	NA	0.332	NA
Streptoprocne_zonaris	NA	NA	NA	NA	NA	NA	0.438	NA
Strigops_habroptilus	NA	NA	NA	NA	2.803360381	2.803360381	NA	NA
Strix_aluco	NA	NA	NA	NA	NA	NA	2.225	NA
Strix_nebulosa	NA	NA	NA	NA	2.685122696	NA	2.588	NA
Strix_nigrolineata	NA	NA	NA	NA	2.00148	NA	1.99	NA
Strix_varia	NA	NA	NA	NA	2.529720666	NA	2.502	NA
Strix_virgata	NA	NA	NA	NA	1.808288771	NA	1.808	NA
Struthidea_cinerea	NA	NA	NA	1.091923301	1.091923301	NA	1.099	NA
Sturnella_neglecta	NA	NA	NA	NA	0.662687973	NA	0.661	NA
Sturnus_vulgaris	NA	NA	NA	NA	0.678033543	NA	0.655	NA
Surnia_ulula	NA	NA	NA	NA	2.012232792	NA	2.012	NA
Sylvia_atricapilla	NA	NA	NA	NA	-0.430782916	NA	-0.466	NA
Sylvia_borin	NA	NA	NA	NA	-0.478035801	NA	-0.456	NA
Syma_torotoro	NA	NA	NA	NA	NA	NA	0.104	NA
Synallaxis_brachyura	NA	NA	NA	NA	-0.15082289	NA	-0.186	NA
Syndactyla_guttulata	NA	NA	NA	NA	NA	NA	0.175	NA
Synthliboramphus_antiquus	0.875468737	0.896088025	0.885778381	NA	0.887891257	NA	NA	NA
Syrigma_sibilatrix	NA	NA	NA	NA	1.528227857	NA	1.521	NA
Tachornis_phoenicobia	NA	NA	NA	NA	-1.272965676	NA	-1.269	NA
Tachybaptus_novaehollandiae	NA	NA	NA	NA	0.506817602	NA	0.486	NA
Tachycineta_bicolor	NA	NA	NA	NA	-0.597837001	NA	-0.635	NA
Tachycineta_thalassina	NA	NA	NA	NA	-0.776528789	NA	-0.818	NA
Tachyeres_leucocephalus	NA	NA	NA	NA	NA	NA	2.322	NA
Tachyeres_patachonicus	NA	NA	NA	NA	2.206074193	NA	2.206	NA
Tachyeres_pteneres	NA	NA	NA	NA	2.363680192	NA	2.363	NA
Tachyphonus_delatrii	NA	NA	NA	NA	-0.301105093	NA	-0.304	NA
Tadorna_radjah	NA	NA	NA	NA	1.644805056	NA	1.589	NA
Tadorna_tadorna	NA	NA	NA	NA	1.673351238	NA	1.657	NA
Tadorna_tadornoides	NA	NA	NA	NA	1.763017	NA	1.668	NA
Tadorna_variegata	NA	NA	NA	NA	1.785070481	NA	1.816	NA
Taeniopygia_bichenovii	NA	NA	NA	NA	-0.916290732	NA	-0.994	NA
Taeniopygia_guttata	NA	NA	NA	NA	-0.820980552	NA	-0.879	NA
Tanygnathus_lucionensis	NA	NA	NA	NA	1.742219024	1.742219024	1.848	NA
Tanygnathus_megalorhynchus	NA	NA	NA	NA	1.943048917	1.943048917	NA	NA
Tanysiptera_sylvia	NA	NA	NA	NA	0.131028262	NA	0.123	NA
Taraba_major	NA	NA	NA	NA	0.418710335	NA	0.588	NA
Telophorus_zeylonus	NA	NA	NA	NA	0.647103242	NA	0.655	NA
Tephrodornis_pondicerianus	NA	NA	NA	NA	-0.116533816	NA	-0.122	NA
Terpsiphone_atrocaudata	NA	NA	NA	NA	-0.430782916	NA	-0.433	NA
Thalurania_furcata	NA	NA	NA	NA	-1.609437912	NA	-1.72	NA
Thamnomanes_caesius	NA	NA	NA	NA	-0.494296322	NA	-0.477	NA
Thamnophilus_caerulescens	NA	NA	NA	NA	-0.020202707	NA	-0.006	NA
Thamnophilus_punctatus	NA	NA	NA	NA	-0.061875404	NA	-0.046	NA
Thinocorus_rumicivorus	-0.314710745	-0.328504067	-0.321607406	NA	NA	NA	NA	NA
Thraupis_episcopus	NA	NA	NA	NA	0.104360015	NA	0.092	NA
Threnetes_ruckeri	NA	NA	NA	NA	-1.30933332	NA	-1.32	NA
Threskiornis_molucca	NA	NA	NA	NA	2.292534757	NA	2.293	NA
Thryomanes_bewickii	NA	NA	NA	NA	-0.653926467	NA	-0.668	NA
Thryothorus_ludovicianus	NA	NA	NA	NA	-0.162518929	NA	-0.139	NA
Thryothorus_nigricapillus	NA	NA	NA	NA	0.058268908	NA	0.058	NA
Tiaris_olivaceus	NA	NA	NA	NA	NA	NA	-0.716	NA
Tigrisoma_lineatum	NA	NA	NA	NA	1.925707442	NA	1.879	NA
Tinamus_major	NA	NA	NA	NA	1.061256502	NA	0.742	NA
Tityra_cayana	NA	NA	NA	NA	0.476234179	NA	0.588	NA
Tityra_semifasciata	NA	NA	NA	NA	0.631271777	NA	0.642	NA
Tockus_erythrorhynchus	NA	NA	NA	NA	1.261297871	NA	1.295	NA
Tockus_flavirostris	NA	NA	NA	NA	1.446918983	NA	1.479	NA
Todiramphus_chloris	NA	NA	NA	NA	NA	NA	0.331	NA
Todiramphus_macleayii	NA	NA	NA	NA	NA	NA	0.059	NA
Todiramphus_pyrrhopygius	NA	NA	NA	NA	NA	NA	0.14	NA
Todiramphus_sanctus	NA	NA	NA	NA	NA	NA	0.03	NA
Todirostrum_cinereum	NA	NA	NA	NA	-1.171182982	NA	-1.139	NA
Todus_mexicanus	NA	NA	NA	NA	-0.916290732	NA	-0.913	NA
Todus_subulatus	NA	NA	NA	NA	-0.84397007	NA	-0.838	NA
Todus_todus	NA	NA	NA	NA	-0.891598119	NA	-0.894	NA
Tolmomyias_sulphurescens	NA	NA	NA	NA	-0.673344553	NA	-0.562	NA
Touit_delictissima	NA	NA	NA	NA	NA	0.955511445	NA	NA
Touit_dilectissimus	NA	NA	NA	NA	NA	NA	0.956	NA
Touit_purpurata	NA	NA	NA	NA	NA	0.875468737	NA	NA
Touit_purpuratus	NA	NA	NA	NA	NA	NA	0.875	NA
Toxorhamphus_poliopterus	NA	NA	NA	NA	-0.84397007	NA	-0.644	NA
Toxostoma_curvirostre	NA	NA	NA	NA	0.75612198	NA	0.742	NA
Trachyphonus_margaritatus	NA	NA	NA	NA	NA	NA	NA	0.182321557
Trachyphonus_vaillantii	NA	NA	NA	NA	NA	NA	0.47	0.488580015
Tregellasia_capito	NA	NA	NA	NA	NA	NA	-0.261	NA
Tregellasia_leucops	NA	NA	NA	NA	NA	NA	-0.489	NA
Treron_curvirostra	NA	NA	NA	NA	NA	NA	0.3	NA
Treron_formosae	NA	NA	NA	NA	NA	NA	0.438	NA
Treron_fulvicollis	NA	NA	NA	NA	NA	NA	0.262	NA
Trichodere_cockerelli	NA	NA	NA	NA	NA	NA	-0.431	NA
Trichoglossus_chlorolepidotus	NA	NA	NA	NA	1.115141591	1.115141591	1.119	NA
Trichoglossus_haematodus	NA	NA	NA	NA	1.297463147	1.297463147	1.24	NA
Trichoglossus_ornatus	NA	NA	NA	NA	1.255616037	1.255616037	NA	NA
Trichoglossus_rubritorquatus	NA	NA	NA	NA	1.208960346	1.208960346	NA	NA
Tricholaema_leucomelas	NA	NA	NA	NA	-0.020202707	NA	-0.051	-0.020202707
Trichothraupis_melanops	NA	NA	NA	NA	-0.105360516	NA	-0.1	NA
Triclaria_malachitacea	NA	NA	NA	NA	NA	1.45395301	NA	NA
Tringa_brevipes	0.262364264	0.322083499	0.292223882	NA	0.292669614	NA	NA	NA
Tringa_cinerea	0.019802627	0.039220713	0.02951167	NA	0.029558802	NA	NA	NA
Tringa_flavipes	0.048790164	0.086177696	0.06748393	NA	0.067658648	NA	0.075	NA
Tringa_glareola	0.039220713	0.048790164	0.044005439	NA	0.039220713	NA	-0.02	NA
Tringa_hypoleucos	-0.162518929	-0.139262067	-0.150890498	NA	NA	NA	NA	NA
Tringa_incana	0.262364264	0.270027137	0.266195701	NA	NA	NA	NA	NA
Tringa_macularia	-0.385662481	-0.371063681	-0.378363081	NA	NA	NA	NA	NA
Tringa_melanoleuca	0.625938431	0.641853886	0.633896159	NA	0.58221562	NA	0.59	NA
Tringa_nebularia	0.587786665	0.641853886	0.614820276	NA	NA	NA	0.642	NA
Tringa_ochropus	0.039220713	0.058268908	0.048744811	NA	NA	NA	NA	NA
Tringa_solitaria	-0.174353387	-0.223143551	-0.198748469	NA	-0.198450939	NA	-0.193	NA
Tringa_stagnatilis	0.019802627	0.019802627	0.019802627	NA	0.019802627	NA	0.017	NA
Tringa_totanus	0.444685821	0.392042088	0.418363955	NA	NA	NA	NA	NA
Trochilus_polytmus	NA	NA	NA	NA	-1.660731207	NA	-1.65	NA
Troglodytes_aedon	NA	NA	NA	NA	-0.634878272	NA	NA	NA
Trogon_massena	NA	NA	NA	NA	0.75612198	NA	0.788	NA
Trogon_violaceus	NA	NA	NA	NA	0.343589704	NA	0.345	NA
Trogon_viridis	NA	NA	NA	NA	0.58221562	NA	0.56	NA
Tryngites_subruficollis	0.076961041	-0.020202707	0.028379167	NA	0.029558802	NA	0.032	NA
Turdoides_jardineii	NA	NA	NA	NA	NA	NA	0.693	NA
Turdus_lherminieri	NA	NA	NA	NA	NA	NA	0.777	NA
Turdus_merula	NA	NA	NA	NA	0.641853886	NA	0.742	NA
Turdus_migratorius	NA	NA	NA	NA	0.494696242	NA	0.389	NA
Turdus_philomelos	NA	NA	NA	NA	0.488580015	NA	0.531	NA
Turnix_pyrrhothorax	NA	NA	NA	NA	-0.562118918	NA	-0.416	NA
Turnix_suscitator	NA	NA	NA	NA	-0.342490309	NA	-0.357	NA
Turnix_varius	NA	NA	NA	NA	NA	NA	0.055	NA
Turnix_velox	NA	NA	NA	NA	-0.400477567	NA	-0.511	NA
Turtur_brehmeri	NA	NA	NA	NA	NA	NA	0.281	NA
Turtur_tympanistria	NA	NA	NA	NA	NA	NA	0.02	NA
Tympanuchus_phasianellus	NA	NA	NA	NA	1.057790294	NA	1.072	NA
Tyrannus_dominicensis	NA	NA	NA	NA	0	NA	0	NA
Tyrannus_verticalis	NA	NA	NA	NA	-0.020202707	NA	-0.02	NA
Tyto_alba	NA	NA	NA	NA	1.873339456	NA	1.8	NA
Tyto_longimembris	NA	NA	NA	NA	NA	NA	1.658	NA
Tyto_novaehollandiae	NA	NA	NA	NA	2.136530509	NA	2.144	NA
Tyto_tenebricosa	NA	NA	NA	NA	2.541601993	NA	2.542	NA
Uria_aalge	1.740466175	1.715598108	1.728032142	NA	1.745715531	NA	NA	NA
Uria_lomvia	1.701105101	1.633154439	1.66712977	NA	1.667706821	NA	NA	NA
Vanellus_albiceps	0.854415328	0.875468737	0.864942033	NA	NA	NA	NA	NA
Vanellus_armatus	0.657520003	0.667829373	0.662674688	NA	NA	NA	0.665	NA
Vanellus_cayanus	0.488580015	0.371563556	0.430071786	NA	NA	NA	0.486	NA
Vanellus_coronatus	0.802001585	0.683096845	0.742549215	NA	NA	NA	0.803	NA
Vanellus_miles	1.061256502	1.036736885	1.048996694	NA	1.047318994	NA	1.063	NA
Vanellus_senegallus	0.896088025	0.875468737	0.885778381	NA	NA	NA	0.906	NA
Vanellus_tricolor	0.850150929	0.891998039	0.871074484	NA	0.871293366	NA	0.873	NA
Vanellus_vanellus	0.78845736	0.896088025	0.842272693	NA	NA	NA	0.765	NA
Veneliornis_mixtus	NA	NA	NA	NA	NA	NA	NA	0.346422567
Veneliornis_passerinus	NA	NA	NA	NA	0.371563556	NA	NA	0.371563556
Vermivora_peregrina	NA	NA	NA	NA	-0.84397007	NA	-0.904	NA
Vidua_paradisaea	NA	NA	NA	NA	-0.446287103	NA	-0.498	NA
Vini_stepheni	NA	NA	NA	NA	0.732367894	0.732367894	0.73	NA
Vireo_altiloquus	NA	NA	NA	-0.287682072	-0.287682072	NA	-0.287	NA
Vireo_magister	NA	NA	NA	NA	-0.328504067	NA	-0.334	NA
Volatinia_jacarina	NA	NA	NA	NA	-0.713349888	NA	-0.673	NA
Willisornis_poecilinotus	NA	NA	NA	NA	NA	NA	-0.46	NA
Wilsonia_citrina	NA	NA	NA	NA	-0.733969175	NA	-0.753	NA
Xanthocephalus_xanthocephalus	NA	NA	NA	NA	0.500775288	NA	0.518	NA
Xanthomyza_phrygia	NA	NA	NA	NA	NA	NA	0.03	NA
Xanthotis_flaviventer	NA	NA	NA	0.048790164	0.048790164	NA	0.051	NA
Xanthotis_macleayanus	NA	NA	NA	NA	NA	NA	-0.1	NA
Xema_sabini	0.802001585	0.78845736	0.795229473	NA	0.792992516	NA	NA	NA
Xenops_minutus	NA	NA	NA	NA	-0.713349888	NA	-0.702	NA
Xenus_cinereus	NA	NA	NA	NA	NA	NA	0.034	NA
Xiphorhynchus_guttatus	NA	NA	NA	NA	0.405465108	NA	0.362	NA
Xolmis_pyrope	NA	NA	NA	NA	0.246860078	NA	0.243	NA
Zenaida_asiatica	NA	NA	NA	NA	NA	NA	0.438	NA
Zenaida_auriculata	NA	NA	NA	NA	NA	NA	0.095	NA
Zenaida_aurita	NA	NA	NA	NA	0.371563556	NA	0.372	NA
Zenaida_macroura	NA	NA	NA	NA	0.173953307	NA	0.14	NA
Zonotrichia_albicollis	NA	NA	NA	NA	0.048790164	NA	0.027	NA
Zonotrichia_leucophrys	NA	NA	NA	NA	-0.030459207	NA	-0.013	NA
Zoothera_heinei	NA	NA	NA	NA	NA	NA	0.588	NA
Zoothera_lunulata	NA	NA	NA	NA	0.770108222	NA	0.693	NA
Zoothera_naevia	NA	NA	NA	NA	NA	NA	0.555	NA
Zosterops_japonicus	NA	NA	NA	NA	-0.616186139	NA	-0.615	NA
Zosterops_lateralis	NA	NA	NA	NA	-0.755022584	NA	-0.799	NA
