# Supplementary material for: Problems with using comparative analyses of avian brain size to test hypotheses of cognitive evolution
Source: PLoS One. 2022 Jul 22;17(7):e0270771. doi: 10.1371/journal.pone.0270771 (PMC9307164; doi:10.1371/journal.pone.0270771)
Supplement: S3 Dataset — (CSV) [file pone.0270771.s003.csv]

Species	Order	Family	Corvoidea	Corvides	///	LogBrainVol_SAYOL	LogBody_SAYOL	///	Movement	DietBreadth	TempVar	PPC1	PPC2	///	DevelopmentalMode	BiparentalCare	SocialMatingSystem	PairBondDuration	Social/GeneticMonogamy	CooperativeBreeding - no/obligate/faculative	CooperativeBreeding_bin	SocialForaging_simp2	///	Brain&BodyReference	SocialReference	EnvironmentalReference
Perisoreus_canadensis	PASSERIFORMES	Corvidae	Corvidae	Corvidae	///	0.942	4.234	///	Resident	NA	0.875690989	22.885	-6.456	///	Altricial	Y	Monogamous	Long-Term	Genetic	Y (Singular)	1	P.nest	///	F,IN,FB	WS, MC, BNA, C3	S, F, C3, HBA
Pyrrhocorax_graculus	PASSERIFORMES	Corvidae	Corvidae	Corvidae	///	NA	NA	///	Resident	NA	0.102502237	NA	NA	///	Altricial	Y	Monogamous	Long-Term	Social	Faculative	1	P.nest	///	F,FB,GE	SP, B16, DS, D99, GV, C3	F, DS, C3, HBA
Pyrrhocorax_pyrrhocorax	PASSERIFORMES	Corvidae	Corvidae	Corvidae	///	NA	NA	///	Resident	NA	0.277777926	NA	NA	///	Altricial	Y	Monogamous	Long-Term	Social	N (Rarely)	0	P.nest	///	F,IN,FB	SD, SP, B16, D72, BTO, BTT, C3	F, DS, C3, HBA
Pica_pica	PASSERIFORMES	Corvidae	Corvidae	Corvidae	///	1.503	5.237	///	Resident	0.139	0.4150439	16.097	-6.421	///	Altricial	Y	Monogamous	Long-Term	Social	N	0	P.nest	///	F,IN,FB,G2,O	SD, S, B16, MC, E89, C3	S, F, C3, HBA
Corvus_albus	PASSERIFORMES	Corvidae	Corvidae	Corvidae	///	2.268	6.37	///	Resident	0.154	-1.182388888	-0.509	-1.122	///	Altricial	Y	Monogamous	Long-Term	NA	N	0	P.nest	///	F,IN,FB	S, FL14, C3	S, F, C3, HBA
Corvus_bennetti	PASSERIFORMES	Corvidae	Corvidae	Corvidae	///	2.022	6.108	///	Resident	0.146	-0.827308107	-3.567	-0.989	///	Altricial	Y	Monogamous	Long-Term	NA	N	0	P.nest	///	F,IN,FB	S, C3	S, F, C3, HBA
Corvus_brachyrhynchos	PASSERIFORMES	Corvidae	Corvidae	Corvidae	///	1.97	6.083	///	Partial	0.15	0.41481239	NA	NA	///	Altricial	Y	Monogamous	Long-Term	Social	Y (Singular, faculative)	1	SG.nest	///	F,IN,FB	S, B16, BNA, TCM, C3, HBA	S, F, C3, HBA
Corvus_caurinus	PASSERIFORMES	Corvidae	Corvidae	Corvidae	///	2.005	5.923	///	Resident	0.15	0.108933772	17.874	-5.643	///	Altricial	Y	Monogamous	Long-Term	Social	Y (Singular)	1	P.nest	///	F,IN,FB	S, B16, BNA, C3, HBA	S, F, C3, HBA
Corvus_corax	PASSERIFORMES	Corvidae	Corvidae	Corvidae	///	2.671	6.958	///	Resident	0.133	0.718859252	16.607	-7.275	///	Altricial	Y	Monogamous	Long-Term	Social	N (Rarely)	0	P.nest	///	F,IN,FB,G2,O	LFB, CE, SD, S, B16, BNA, C3, HBA	S, F, C3, HBA
Corvus_corone	PASSERIFORMES	Corvidae	Corvidae	Corvidae	///	2.092	6.285	///	Partial	0.063	0.660270016	NA	NA	///	Altricial	Y	Monogamous	Long-Term	Social	Y (Singular)	1	P.nest	///	F,IN,FB,G2	B, CE, SD, SP, S, MSWSB, R89, BMC, C3, HBA	S, F, C3, HBA
Corvus_coronoides	PASSERIFORMES	Corvidae	Corvidae	Corvidae	///	2.282	6.363	///	Resident	0.139	-0.833000511	-2.128	0.182	///	Altricial	Y	Monogamous	Long-Term	NA	N	0	SG	///	F,IN,FB	S, R73, OLMFD, EJ, HANZA, C3, HBA	S, F, C3, HBA
Corvus_cryptoleucus	PASSERIFORMES	Corvidae	Corvidae	Corvidae	///	2.257	6.321	///	Partial	0.137	-0.404638758	NA	NA	///	Altricial	Y	Monogamous	NA	Social (probably)	N	0	P.nest	///	F,IN,FB	S, BNA, C3, HBA	S, F, C3, HBA
Corvus_dauuricus	PASSERIFORMES	Corvidae	Corvidae	Corvidae	///	1.548	5.375	///	Partial	0.173	0.331213532	NA	NA	///	Altricial	Y	Monogamous	NA	NA	N	0	P.nest	///	F,IN,FB	S, L3, C3, HBA	S, F, C3, HBA
Corvus_frugilegus	PASSERIFORMES	Corvidae	Corvidae	Corvidae	///	2.023	6.254	///	Partial	0.138	0.52369053	NA	NA	///	Altricial	Y	Monogamous	Long-Term	Social	N	0	P.nest	///	F,IN,FB,G2,O	CE, SD, SP, S, J14, R83, C3, HBA	S, F, C3, HBA
Corvus_mellori	PASSERIFORMES	Corvidae	Corvidae	Corvidae	///	2.14	5.704	///	Resident	0.076	-0.694962748	-0.167	1.938	///	Altricial	Y	Monogamous	NA	NA	N	0	P.nest	///	F,IN,FB	S, LH, C3, HBA, Little Ravens Corvus mellori hunt, kill and eat, Observations of nectarivory in the Little Raven (Corvus mellori) and a review of nectarivory in other Corvus species individuals of two species of shorebird; Behavioural and Ecological Keys to Urban Colonization by Little Ravens (Corvus mellori)	S, F, C3, HBA
Corvus_monedula	PASSERIFORMES	Corvidae	Corvidae	Corvidae	///	1.629	5.511	///	Partial	0.152	0.273228598	NA	NA	///	Altricial	Y	Monogamous	Long-Term	Genetic	N	0	P.nest	///	F,IN,FB,G2	HHB, LMA, CE, SD, S, MC, J14, C3, HBA	S, F, C3, HBA
Corvus_moneduloides	PASSERIFORMES	Corvidae	Corvidae	Corvidae	///	1.978	5.589	///	Resident	0.139	-1.590006331	-2.37	0.394	///	Altricial	Y	Monogamous	NA	NA	N	0	P.nest	///	F,IN,FB	S, B16, C3, HBA	S, F, C3, HBA
Corvus_orru	PASSERIFORMES	Corvidae	Corvidae	Corvidae	///	2.196	6.304	///	Resident	0.149	-1.108766352	-2.88	-0.512	///	Altricial	Y	Monogamous	Long-Term	NA	N	0	P.nest	///	F,IN,FB	S, EJ, C3, HBA, On the Field Characters of Little and Torresian Crows in Central Western Australia. By PETER J. CURRY	S, F, C3, HBA
Corvus_ossifragus	PASSERIFORMES	Corvidae	Corvidae	Corvidae	///	1.808	5.707	///	Resident	0.15	-0.384375002	3.174	-3.113	///	Altricial	Y	Monogamous	Long-Term (probably)	NA	Y	1	P.nest	///	F,IN,FB	S, BNA, C3, HBA	S, F, C3, HBA
Corvus_ruficollis	PASSERIFORMES	Corvidae	Corvidae	Corvidae	///	NA	NA	///	Resident	NA	-0.536652036			///	Altricial	Y	Monogamous	Long-Term	NA	N (Rarely)	0	SG	///	F,FB	SP, C3, HBA	F, BLI, HBA, C3, HBA
Cyanocitta_cristata	PASSERIFORMES	Corvidae	Corvidae	Corvidae	///	1.072	4.49	///	Partial	0.135	0.300306742	NA	NA	///	Altricial	Y	Monogamous	Long-Term	Social	N (Rarely)	0	P.nest	///	F,IN,FB	S, B16, C3, HBA	S, F, C3, HBA
Cyanocitta_stelleri	PASSERIFORMES	Corvidae	Corvidae	Corvidae	///	1.194	4.743	///	Resident	0.147	-0.096559382	12.524	-6.294	///	Altricial	Y	Monogamous	Long-Term	Social	N	0	P.nest	///	F,IN,FB	S, B16, W, BNA, C3, HBA	S, F, C3, HBA
Cyanocorax_affinis	PASSERIFORMES	Corvidae	Corvidae	Corvidae	///	1.508	5.318	///	Resident	0.072	-1.532431712	0.45	1.993	///	Altricial	Y	Monogamous	NA	NA	Y	1	SG	///	F,FB	S, B16, C3, HBA	S, F, C3, HBA
Cyanocorax_chrysops	PASSERIFORMES	Corvidae	Corvidae	Corvidae	///	NA	NA	///	Resident	NA	-1.12598843			///	Altricial	Y	Monogamous	NA	NA	Y	1	SG	///	F,FB	B16, HBA	F, BLI, C3, HBA
Cyanocorax_morio	PASSERIFORMES	Corvidae	Corvidae	Corvidae	///	NA	NA	///	Resident	NA	-1.159027157			///	Altricial	Y	Polyandrous	NA	NA	Y (Singular)	1	SG	///	F,FB	B16, WR, C3, HBA	F, BLI, C3, HBA
Cyanocorax_yncas	PASSERIFORMES	Corvidae	Corvidae	Corvidae	///	NA	NA	///	Resident	NA	-1.203387652			///	Altricial	Y	Monogamous	Long-Term	Social (probably)	Y (Singular)	1	SG	///	F,FB	B16, BNA, C3, HBA	F, BNA, HBA
Dendrocitta_vagabunda	PASSERIFORMES	Corvidae	Corvidae	Corvidae	///	NA	NA	///	Resident	NA	-1.218127163			///	NA	Y	Monogamous	NA	NA	N	0	P.nest	///	F,FB	C3, HBA	F, BLI, C3, HBA
Gymnorhinus_cyanocephalus	PASSERIFORMES	Corvidae	Corvidae	Corvidae	///	1.253	4.527	///	Resident	0.108	NA	10.345	-6.379	///	Altricial	Y	Monogamous	Long-Term	Genetic (possibly, no EPP seen but no DNA tests done)	Y	1	SG.nest	///	F,IN,FB	MB, CE, S, B16, BNA, C3, HBA	S, C3, HBA
Corvus_cornix	PASSERIFORMES	Corvidae	Corvidae	Corvidae	///	NA	NA	///	Resident	NA	NA			///	Altricial	Y	Monogamous	Long-Term	NA	N	0	P.nest	///	G2	B16, BTO, HBA	BTO, C3, HBA
Cyanopica_cyanus	PASSERIFORMES	Corvidae	Corvidae	Corvidae	///	NA	NA	///	Resident	NA	NA			///	Altricial	Y	Monogamous	Long-Term	Social	Y (Plural)	1	P.nest	///	O	SP, B16, SWKK, GXLD, C3, HBA	BLI, C3, HBA
Garrulus_glandarius	PASSERIFORMES	Corvidae	Corvidae	Corvidae	///	NA	NA	///	Resident	NA	0.314116121			///	Altricial	Y	Monogamous	Long-Term	NA	N	0	P	///	F,FB,G2,O	SD, SP, C3, HBA	F, BLI, C3, HBA
Nucifraga_caryocatactes	PASSERIFORMES	Corvidae	Corvidae	Corvidae	///	NA	NA	///	Resident	NA	0.858338949			///	Altricial	Y	Monogamous	Long-Term	Genetic	N	0	P.nest	///	F,FB,G2	SP, SR, C3, HBA	F, BLI, C3, HBA
Aphelocoma_coerulescens	PASSERIFORMES	Corvidae	Corvidae	Corvidae	///	1.044	4.38	///	Resident	0.15	-0.945023478	-2.196	-1.194	///	Altricial	Y	Monogamous	Long-Term	Genetic	Y (Singular)	1	SG	///	F,IN,FB	T, CE, S, B16, BNA, MC, C3, HBA	S, F, C3, HBA
Aphelocoma_wollweberi	PASSERIFORMES	Corvidae	Corvidae	Corvidae	///	NA	NA	///	Resident	0.204	-1.07434916			///	Altricial	Y (but female more)	Facultative	Short-Term (if monogamy present, sometimes pairs will nest together next year)	Social	Y (Plural)	1	SG	///	F,IN,FB	S, B16, SB, B63, BNA, C3, HBA	S, C3, HBA
Lanius_cristatus	PASSERIFORMES	Laniidae	Laniidae	Laniidae	///	0.045	3.392	///	Migrant	0.001	0.932368314	NA	NA	///	Altricial	Y	Monogamous	NA	NA	N	0	SG	///	F,IN,FB	S, S96, Y4, I2, GSW, C3	S, F, C3, HBA
Lanius_excubitor	PASSERIFORMES	Laniidae	Laniidae	Laniidae	///	NA	NA	///	Partial	NA	0.495592192			///	Altricial	Y	Monogamous (polygamy has been recorded)	NA	Social	N	0	S	///	F,FB,G2	SP, TH5, TAH, D92, C3	F, SP, C3, HBA
Lanius_ludovicianus	PASSERIFORMES	Laniidae	Laniidae	Laniidae	///	0.336	4.025	///	Partial	0.001	-0.054394235	NA	NA	///	Altricial	Y (but female more)	Monogamous (polygyny has been reported but less common)	NA	NA	N	0	P	///	F,IN,FB	S, BNA, C3	S, F, C3, HBA
Lanius_senator	PASSERIFORMES	Laniidae	Laniidae	Laniidae	///	0.025	3.323	///	Migrant	0.001	-0.432173478	NA	NA	///	Altricial	Y	Monogamous (sometimes polyandrous when males outnumber females)	NA	NA	N	0	S	///	F,IN,FB	S, SP, C3	S, F, C3, HBA
Symposiachrus_guttula	PASSERIFORMES	Monarchidae	Monarchidae	Monarchidae	///	NA	NA	///	Resident	0	-1.691081015			///	Altricial	Y	Monogamous	NA	NA	N	0	S	///	F,IN,FB	S, C3, HBA	S, F, C3, HBA
Symposiachrus_trivirgatus	PASSERIFORMES	Monarchidae	Monarchidae	Monarchidae	///	NA	NA	///	Partial	0	-1.369162486			///	Altricial	Y	Monogamous	NA	NA	N	0	P.nest	///	F,IN,FB	S, WW, WW18, C3, HBA	S, F, C3, HBA
Monarcha_melanopsis	PASSERIFORMES	Monarchidae	Monarchidae	Monarchidae	///	-0.085	3.003	///	Migrant	0	-1.02328649	NA	NA	///	Altricial	Y	Monogamous	NA	NA	N	0	S	///	F,IN,FB	S, AGDAW, WW18, C3, HBA	S, F, C3, HBA
Myiagra_alecto	PASSERIFORMES	Monarchidae	Monarchidae	Monarchidae	///	-0.303	3.045	///	Resident	0.065	-1.504013024	-1.538	0.18	///	Altricial	Y	Monogamous	NA	NA	N	0	P	///	F,IN,FB	S, C3, HBA, pers comms Phil Gregory	S, F, C3, HBA
Myiagra_caledonica	PASSERIFORMES	Monarchidae	Monarchidae	Monarchidae	///	-0.523	2.393	///	Resident	0	-1.617242387	-1.433	1.325	///	Altricial	Y	Monogamous	NA	NA	N	0	EMAILED	///	F,IN,FB	S, C3, HBA	S, F, C3, HBA
Myiagra_cyanoleuca	PASSERIFORMES	Monarchidae	Monarchidae	Monarchidae	///	-0.462	2.695	///	Migrant	0.153	-0.917992763	NA	NA	///	Altricial	Y	Monogamous	NA	NA	N	0	S	///	F,FB	S, C3, HBA	S, F, C3, HBA
Myiagra_inquieta	PASSERIFORMES	Monarchidae	Monarchidae	Monarchidae	///	-0.252	2.657	///	Partial	0	-1.005402205	-0.999	0.446	///	Altricial	Y	Monogamous	NA	NA	N	0	S	///	F,IN,FB	S, PP, C3, HBA	S, F, C3, HBA
Myiagra_rubecula	PASSERIFORMES	Monarchidae	Monarchidae	Monarchidae	///	-0.616	2.708	///	Migrant	0.153	-1.157292962	NA	NA	///	Altricial	Y	Monogamous	Long-Term	Genetic (possibly, no EPC seen but no DNA tests done)	N	0	S	///	F,FB	S, TF0, WW, C3, HBA	S, F, C3, HBA
Clytorhynchus_pachycephaloides	PASSERIFORMES	Monarchidae	Monarchidae	Monarchidae	///	0.049	3.726	///	Resident	0.023	-1.617242387	-1.45	1.274	///	Altricial	Y	Monogamous	NA	NA	N	0	P	///	F,FB	S, C3, HBA	S, F, C3, HBA
Terpsiphone_atrocaudata	PASSERIFORMES	Monarchidae	Monarchidae	Monarchidae	///	-0.433	2.824	///	Migrant	0	-0.574969599	NA	NA	///	Altricial	Y	Monogamous	NA	NA	N	0	EMAILED	///	F,IN,FB	S, M98, C3, HBA	S, F, C3, HBA
Grallina_cyanoleuca	PASSERIFORMES	Monarchidae	Monarchidae	Monarchidae	///	0.615	4.699	///	Resident	0.043	-0.91483945	-2.632	-0.436	///	Altricial	Y	Monogamous	Long-Term	Social	Y	1	P	///	F,IN,FB	S, B7, PP, HSB, VKPP, C3, HBA	S, F, C3, HBA
Arses_telescophthalmus	PASSERIFORMES	Monarchidae	Monarchidae	Monarchidae	///	-0.478	2.639	///	Resident	0	-1.683966544	-0.528	2.096	///	Altricial	Y	Monogamous	Long-Term (probably)	NA	N	0	P	///	F,FB	S, CCAPAB, WW18, B82, C3, HBA	S, F, C3, HBA
Hypothymis_azurea	PASSERIFORMES	Monarchidae	Monarchidae	Monarchidae	///	-0.673	2.321	///	Resident	0	-1.337670878	0.398	0.28	///	Altricial	Y	Monogamous	Long-Term	NA	N	0	P.nest	///	F,IN,FB	S, SJS, L9, C3, HBA	S, F, C3, HBA
Parotia_lawesii	PASSERIFORMES	Paradisaeidae	Paradisaeidae	Paradisaeidae	///	1.335	5.109	///	Resident	0.073	-1.644277506	-0.239	2.719	///	Altricial	N	Polygynous (lek)	NA	NA	N	0	SG	///	F,IN,FB	S, BPJ, D86, C3, HBA	S, F, C3, HBA
Lophorina_magnificus	PASSERIFORMES	Paradisaeidae	Paradisaeidae	Paradisaeidae	///	NA	NA	///	Resident	0.073	-1.679968348			///	Altricial	N	Polygynous	NA	NA	N	0	S	///	F,FB	S, BPJ, D86, C3, HBA	S, F, C3, HBA
Lophorina_paradiseus	PASSERIFORMES	Paradisaeidae	Paradisaeidae	Paradisaeidae	///	NA	NA	///	Resident	0.073	-1.037265559			///	Altricial	N	Polygynous	NA	NA	N	0	S	///	F,IN,FB	S, D86, C3, HBA	S, F, C3, HBA
Lophorina_victoriae	PASSERIFORMES	Paradisaeidae	Paradisaeidae	Paradisaeidae	///	NA	NA	///	Resident	0.144	-1.414000762			///	Altricial	N	Polygynous	NA	NA	N	0	SG	///	F,IN,FB	S, GL, C3, HBA	S, F, C3, HBA
Cicinnurus_regius	PASSERIFORMES	Paradisaeidae	Paradisaeidae	Paradisaeidae	///	0.608	3.879	///	Resident	0.073	-1.685773316	0.06	3.025	///	Altricial	N	Polygynous	NA	NA	N	0	P	///	F,IN,FB	S, D86, C3, HBA	S, F, C3, HBA
Seleucidis_melanoleucus	PASSERIFORMES	Paradisaeidae	Paradisaeidae	Paradisaeidae	///	NA	NA	///	Resident	NA	NA			///	Altricial	N	Polygynous	NA	NA	N	0	S	///	IN	BPJ, D86, C3, HBA	BPJ, C3, HBA
Lycocorax_pyrrhopterus	PASSERIFORMES	Paradisaeidae	Paradisaeidae	Paradisaeidae	///	NA	NA	///	Resident	NA	-1.823438265			///	NA	NA	Monogamous	NA	NA	NA	NA	P	///	F,IN,FB	I9, D86, C3, HBA	F, HBA, C3, HBA
Lophorina_superba	PASSERIFORMES	Paradisaeidae	Paradisaeidae	Paradisaeidae	///	NA	NA	///	Resident	NA	NA			///	Altricial	N	Polygynous (probably promiscuous)	NA	NA	N	0	S	///	IN	FF, T70, BPJ, D86, C3, HBA	BLI, BPJ, C3, HBA
Corcorax_melanorhamphos	PASSERIFORMES	Corcoracidae	Corcoracidae	Corcoracidae	///	1.639	5.855	///	Resident	0.174	-0.810505232	-0.481	1.727	///	Altricial	Y	Monogamous	Long-Term	Social	Y (Singular, obligate)	1	SG.nest	///	F,IN,FB	S, H99, CBN, C3, HBA	S, F, C3, HBA
Struthidea_cinerea	PASSERIFORMES	Corcoracidae	Corcoracidae	Corcoracidae	///	1.099	4.9	///	Resident	0.174	-0.935096052	-1.621	0.653	///	Altricial	Y	Monogamous	Long-Term	Social (but very low)	Y (Singular)	1	SG.nest	///	F,IN,FB	S, G9, C98, W13, VKPP, C3, HBA	S, F, C3, HBA
Dicrurus_hottentottus	PASSERIFORMES	Dicruridae	Dicruridae	Dicruridae	///	NA	NA	///	Partial	NA	NA			///	Altricial	Y	Monogamous	NA	NA	N	0	SG	///	IN	LLWZ, C3, HBA	LLWZ, W82, HBA, C3, HBA
Rhipidura_atra	PASSERIFORMES	Rhipiduridae	Rhipiduridae	Rhipiduridae	///	-0.562	2.351	///	Resident	0	-1.671783845	0.055	2.893	///	Altricial	Y	Monogamous	NA	Social	N	0	NA	///	F,FB	S, R17, C3, HBA	S, F, C3, HBA
Rhipidura_fuliginosa	PASSERIFORMES	Rhipiduridae	Rhipiduridae	Rhipiduridae	///	-0.981	2.134	///	Partial	0.073	-0.763194225	NA	NA	///	Altricial	Y	Monogamous	Short-Term (at least sometimes)	Social	N	0	S	///	F,IN,FB	S, R17, P82, WW18, C3, HBA, Foraging flight times in the New Zealand (Rhipidura fuliginosa) and grey (R. albiscapa) fantails	S, F, C3, HBA
Rhipidura_leucophrys	PASSERIFORMES	Rhipiduridae	Rhipiduridae	Rhipiduridae	///	NA	NA	///	Resident	NA	-0.954909159			///	Altricial	Y	Monogamous	Long-Term	Social	N	0	SG	///	F,IN,FB	R17, D94, GL93, VKPP, C3, HBA	F, JE, D94, C3, HBA
Rhipidura_rufifrons	PASSERIFORMES	Rhipiduridae	Rhipiduridae	Rhipiduridae	///	-1.032	2.326	///	Partial	0	-1.161959893	NA	NA	///	Altricial	Y	Monogamous	Long-Term	NA	N	0	P	///	F,IN,FB	S, R17, N18, WW18, C3, HBA	S, F, C3, HBA
Rhipidura_rufiventris	PASSERIFORMES	Rhipiduridae	Rhipiduridae	Rhipiduridae	///	-0.598	2.744	///	Resident	0	-1.54671093	-1.643	0.121	///	Altricial	Y	Monogamous	NA	NA	N	0	P	///	F,IN,FB	S, C3, HBA	S, F, C3, HBA
Artamus_cinereus	PASSERIFORMES	Artamidae	Artamidae	Artamidae	///	-0.07	3.638	///	Nomadic	0	-0.907048218	-3.06	-0.762	///	Altricial	Y	Monogamous	Long-Term	NA	Y	1	P.nest	///	F,IN,FB	S, R99, VKPP, C3, HBA	S, F, C3, HBA
Artamus_maximus	PASSERIFORMES	Artamidae	Artamidae	Artamidae	///	0.501	4.19	///	Resident	0	-1.677749392	0.008	2.882	///	Altricial	Y	Monogamous	NA	NA	Y	1	SG	///	F,FB	S, B96, C3, HBA	S, F, C3, HBA
Artamus_minor	PASSERIFORMES	Artamidae	Artamidae	Artamidae	///	-0.664	2.708	///	Nomadic	0.049	-0.916856484	-3.345	-0.92	///	Altricial	Y	Monogamous	NA	NA	Y	1	P	///	F,FB	S, B96, C3, HBA	S, F, C3, HBA
Artamus_personatus	PASSERIFORMES	Artamidae	Artamidae	Artamidae	///	0.046	3.597	///	Partial	0.131	-0.878528896	-2.94	-0.631	///	Altricial	Y	Monogamous	NA	NA	N	0	P.nest	///	F,IN,FB	S, VKPP, C3, HBA	S, F, C3, HBA
Artamus_superciliosus	PASSERIFORMES	Artamidae	Artamidae	Artamidae	///	-0.003	3.669	///	Nomadic	0.131	-0.872625555	-3.015	-0.652	///	Altricial	Y	Monogamous	Long-Term	NA	N	0	P.nest	///	F,IN,FB	S, PP97, O9, C3, HBA	S, C3, HBA
Artamus_cyanopterus	PASSERIFORMES	Artamidae	Artamidae	Artamidae	///	0.014	3.57	///	Nomadic	0.21	NA	-1.768	0.461	///	Altricial	Y	Monogamous	NA	NA	Y (faculative)	1	SG	///	S	S, R00, C3, HBA	S, C3, HBA
Artamus_leucorynchus	PASSERIFORMES	Artamidae	Artamidae	Artamidae	///	0.072	3.82	///	Partial	0	NA	-1.594	0.74	///	Altricial	Y	Monogamous	NA	NA	Y	1	SG	///	IN, S	S, B96, C3,HBA	S, C3, HBA
Aegithina_tiphia	PASSERIFORMES	Aegithinidae	NA	Aegithinidae	///	-0.421	2.511	///	Resident	0	-1.362060102	0.226	0.101	///	Altricial	Y	Monogamous	NA	NA	N	0	P	///	F,S,IN,FB	S, DP19, W81, SW13, C3, HBA	S, F, C3, HBA
Prionops_plumatus	PASSERIFORMES	Malaconotidae	Malaconotidae	Malaconotidae	///	0.203	3.57	///	Resident	0.001	-1.238908651	0.593	-1.216	///	Altricial	Y	Monogamous	Long-Term	NA	Y	1	SG	///	F,S,IN,FB	S, V66, AJ10, C3, HBA	S, F, C3, HBA
Tchagra_australis	PASSERIFORMES	Malaconotidae	Malaconotidae	Malaconotidae	///	NA	NA	///	Resident	NA	-1.274762687			///	Altricial	Y	Monogamous	NA	NA	N	0	P	///	F,IN,FB	ASAB, TF7, C3, HBA	F, ASAB, K5, C3, HBA
Telophorus_zeylonus	PASSERIFORMES	Malaconotidae	Malaconotidae	Malaconotidae	///	0.655	4.208	///	Resident	0.055	-0.776947027	-3.273	-1.941	///	Altricial	Y	Monogamous	NA	NA	N	0	P	///	F,S,IN,FB	S, R53, K99, C3, HBA	S, F, C3, HBA
Dryoscopus_cubla	PASSERIFORMES	Malaconotidae	Malaconotidae	Malaconotidae	///	0.201	3.273	///	Resident	0.075	-1.240536071	0.229	-1.137	///	Altricial	Y	Monogamous	Long-Term	NA	N (Rarely)	0	P	///	F,S,IN,FB	S, GH10, C3, HBA	S, F, C3, HBA
Laniarius_erythrogaster	PASSERIFORMES	Malaconotidae	Malaconotidae	Malaconotidae	///	NA	NA	///	Resident	NA	-1.240991187			///	NA	NA	Monogamous	Long-Term	NA	NA	NA	P	///	F,IN,FB	HBA	F, BLI, HBA, C3
Malaconotus_cruentus	PASSERIFORMES	Malaconotidae	Malaconotidae	Malaconotidae	///	NA	NA	///	Resident	NA	NA			///	NA	Y	Monogamous	NA	NA	N	0	NA	///	IN	C3, HBA	BLI, HBA, C3
Platysteira_cyanea	PASSERIFORMES	Platysteiridae	Platysteiridae	Platysteiridae	///	NA	NA	///	Resident	NA	-1.392183603			///	NA	Y	Monogamous	NA	NA	N	0	NA	///	F,IN,FB,G2	C3, HBA	F, BLI, HBA, C3
Batis_capensis	PASSERIFORMES	Platysteiridae	Platysteiridae	Platysteiridae	///	-0.371	2.398	///	Resident	0	-0.939758584	-0.522	-0.792	///	Altricial	Y (suspected)	Monogamous	Long-Term	NA	Y (suspected)	1	SG	///	F,S,IN,FB	S, PB17, C3, HBA	S,F, C3, HBA
Bias_musicus	PASSERIFORMES	Platysteiridae	Platysteiridae	Platysteiridae	///	NA	NA	///	Resident	NA	-1.427353008			///	Altricial	Y (suspected)	Monogamous	NA	NA	Y (suspected)	1	NA	///	F,IN,FB	C3, HBA	F, HBA, C3
Daphoenositta_chrysoptera	PASSERIFORMES	Neosittidae	Neosittidae	Neosittidae	///	-0.616	2.603	///	Resident	0	-0.924218469	-2.173	-0.142	///	Altricial	Y	Monogamous	Long-Term	Social	Y	1	P.nest	///	F,S,FB	S, C3, N98, HBA	S,F, C3, HBA
Falcunculus_frontatus	PASSERIFORMES	Falcunculidae	NA	Falcunculidae	///	0.172	3.263	///	Resident	0.185	-0.787299564	0.874	2.583	///	Altricial	Y	Monogamous	Long-Term	NA	Y	1	P	///	F,S,IN,FB	S, C3, R6, HBA	S,F, C3, HBA
Cinclosoma_cinnamomeum	PASSERIFORMES	Cinclosomatidae	Cinclosomatidae	Cinclosomatidae	///	NA	NA	///	Resident	NA	-0.656473168			///	NA	Y (suspected)	Monogamous	NA	NA	Y (suspected)	1	P	///	F,IN,FB	C3, F68, JB83, HBA	F, HBA, C3
Cinclosoma_punctatum	PASSERIFORMES	Cinclosomatidae	Cinclosomatidae	Cinclosomatidae	///	0.726	4.614	///	Resident	0.15	-0.795256186	0.892	3.014	///	Altricial	Y	Monogamous	NA	NA	N	0	NA	///	F,S,FB	S, C3, HBA	S,F, C3, HBA
Pachycephala_olivacea	PASSERIFORMES	Pachycephalidae	Pachycephalidae	Pachycephalidae	///	0.389	3.79	///	Partial	0.185	-0.687548901	1.473	2.855	///	Altricial	Y	Monogamous	NA	NA	N	0	NA	///	F,S,FB	S, C3, HBA	S,F, C3, HBA
Pachycephala_pectoralis	PASSERIFORMES	Pachycephalidae	Pachycephalidae	Pachycephalidae	///	0.14	3.258	///	Partial	0.073	-0.907966962	0.087	1.654	///	Altricial	Y	Monogamous	Long-Term	Social	N	0	P.nest	///	F,S,IN,FB	S, C3, DY5, vDM9, TW, PW99, HBA	S,F, DY5, C3, HBA
Pachycephala_rufiventris	PASSERIFORMES	Pachycephalidae	Pachycephalidae	Pachycephalidae	///	0.063	3.065	///	Partial	0.162	-0.89303555	-2.863	-0.618	///	Altricial	Y	Monogamous	Long-Term	Social	N	0	SG	///	F,S,IN,FB	S, C3, HBA	S,F, C3, HBA
Pachycephala_rufogularis	PASSERIFORMES	Pachycephalidae	Pachycephalidae	Pachycephalidae	///	0.086	3.585	///	Resident	0.185	-0.671160915	-1.516	0.109	///	Altricial	Y	Monogamous	Long-Term	NA	N	0	P	///	F,S,FB	S, C3, M8, HBA	S,F, C3, HBA
Pachycephala_simplex	PASSERIFORMES	Pachycephalidae	Pachycephalidae	Pachycephalidae	///	-0.186	2.944	///	Resident	0.057	-1.657637608	-0.499	1.964	///	Altricial	NA	Monogamous	NA	NA	NA	NA	NA	///	F,S,FB	S, HBA	S,F, C3, HBA
Oriolus_flavocinctus	PASSERIFORMES	Oriolidae	Oriolidae	Oriolidae	///	0.742	4.489	///	Nomadic	0.226	-1.478715484	-2.606	-1.985	///	Altricial	Y	Monogamous	NA	NA	N	0	P	///	F,S,FB	S, C3, HBA	S,F, C3, HBA
Oriolus_sagittatus	PASSERIFORMES	Oriolidae	Oriolidae	Oriolidae	///	0.674	4.579	///	Partial	0.19	-1.025804159	-1.563	0.278	///	Altricial	Y	Monogamous	NA	NA	N	0	P	///	F,S,IN,FB	S, C3, HBA	S,F, C3, HBA
Sphecotheres_viridis	PASSERIFORMES	Oriolidae	Oriolidae	Oriolidae	///	0.825	4.886	///	Nomadic	0	-1.833097256	1.046	-0.241	///	Altricial	Y	Monogamous	Long-Term	NA	Y	1	P.nest	///	F,S,IN,FB	S, C3, N97, HBA	S,F, C3, HBA
Vireo_altiloquus	PASSERIFORMES	Vireonidae	Vireonidae	Vireonidae	///	-0.287	2.969	///	Partial	0	-1.419218652	NA	NA	///	Altricial	Y	Monogamous	Long-Term	Social	N	0	P.nest	///	F,S,IN,FB	S, BNA, HBA	S,F, C3, HBA
Vireo_griseus	PASSERIFORMES	Vireonidae	Vireonidae	Vireonidae	///	NA	NA	///	Migrant	NA	-0.217654175			///	Altricial	Y	Monogamous	Short-Term	Social (probably)	N	0	A	///	F,IN,FB	BNA, C3, HBA	F, BNA, C3, HBA
Vireo_magister	PASSERIFORMES	Vireonidae	Vireonidae	Vireonidae	///	-0.334	2.767	///	Resident	0.185	-1.220755416	-1.805	0.493	///	Altricial	Y	Monogamous	NA	NA	N	0	NA	///	F,S,IN,FB	S, C3, HBA	S,F, C3, HBA
Vireo_olivaceus	PASSERIFORMES	Vireonidae	Vireonidae	Vireonidae	///	NA	NA	///	Partial	NA	0.104388937			///	Altricial	Y	Monogamous	NA	NA	N	0	SG	///	F,IN,FB	BNA, C3, HBA, Feeding Ecology of the Red-eyed Vireo (Vireo olivaceus) and Associated Foliage-Gleaning Birds	F, BNA, C3, HBA
Cyclarhis_gujanensis	PASSERIFORMES	Vireonidae	Vireonidae	Vireonidae	///	0.223	3.526	///	Resident	0.063	-1.278297412	0.305	1.211	///	Altricial	Y	Monogamous	NA	NA	N	0	P	///	F,S,IN,FB	S, NB, C3, HBA	S,F, C3, HBA
