# Supplementary material for: Problems with using comparative analyses of avian brain size to test hypotheses of cognitive evolution
Source: PLoS One. 2022 Jul 22;17(7):e0270771. doi: 10.1371/journal.pone.0270771 (PMC9307164; doi:10.1371/journal.pone.0270771)
Supplement: S1 Data — (CSV) [file pone.0270771.s005.csv]

Species	CorfieldLog	FristoeLog	GaramszegiLog	IwaniukArnoldLog	Iwaniuk2004Log	IwaniukDeanNelsonLog	SayolLog	Minias1Log	Minias2Log	SolLog	LendvaiLog
Abroscopus_albogularis	NA	NA	NA	NA	NA	NA	1.609	NA	NA	1.609437912	NA
Acanthagenys_rufogularis	NA	3.867025639	NA	3.916015027	NA	NA	3.915	NA	NA	3.916015027	NA
Acanthis_cannabina	NA	NA	2.932792474	NA	NA	NA	NA	NA	NA	NA	NA
Acanthis_flammea	NA	NA	2.495681723	NA	NA	NA	NA	NA	NA	NA	NA
Acanthiza_chrysorrhoa	NA	2.238046572	NA	2.302585093	NA	NA	2.303	NA	NA	2.302585093	NA
Acanthiza_ewingii	NA	1.93874166	NA	NA	NA	NA	1.386	NA	NA	NA	NA
Acanthiza_inornata	NA	1.945910149	NA	NA	NA	NA	2.14	NA	NA	NA	NA
Acanthiza_lineata	NA	1.960094784	NA	1.85629799	NA	NA	1.906	NA	NA	1.85629799	NA
Acanthiza_nana	NA	1.848454813	NA	NA	NA	NA	1.981	NA	NA	NA	NA
Acanthiza_pusilla	NA	2.028148247	NA	1.791759469	NA	NA	1.89	NA	NA	1.791759469	NA
Acanthiza_reguloides	NA	2.041220329	NA	2.014903021	NA	NA	2.015	NA	NA	2.014903021	NA
Acanthiza_uropygialis	NA	1.848454813	NA	1.871802177	NA	NA	1.872	NA	NA	1.871802177	NA
Acanthorhynchus_tenuirostris	NA	2.281106061	NA	2.415913778	NA	NA	2.11	NA	NA	2.415913778	NA
Accipiter_brevipes	NA	5.315666005	NA	NA	NA	NA	NA	NA	NA	NA	NA
Accipiter_cirrocephalus	NA	5.192956851	NA	NA	NA	NA	5.135	NA	NA	NA	NA
Accipiter_cooperii	NA	6.11368218	NA	NA	NA	NA	5.778	NA	NA	NA	NA
Accipiter_fasciatus	NA	6.11699527	NA	NA	5.997695097	NA	5.998	NA	NA	NA	NA
Accipiter_gentilis	NA	6.896441519	6.741440921	NA	NA	NA	6.759	6.830874235	6.950814768	NA	NA
Accipiter_haplochrous	NA	5.48272009	NA	NA	NA	NA	5.321	NA	NA	NA	NA
Accipiter_nisus	NA	5.356586275	5.351289251	NA	NA	NA	NA	5.393627546	5.470167623	NA	NA
Accipiter_novaehollandiae	NA	6.172917671	NA	NA	NA	NA	6.325	NA	NA	NA	NA
Accipiter_striatus	NA	4.930870326	NA	NA	NA	NA	4.771	NA	NA	NA	NA
Accipiter_tachiro	NA	5.698769933	NA	NA	NA	NA	NA	NA	NA	NA	NA
Aceros_cassidix	NA	7.766416898	NA	NA	NA	NA	NA	NA	NA	NA	NA
Aceros_leucocephalus	NA	6.985641818	NA	NA	NA	NA	NA	NA	NA	NA	NA
Aceros_plicatus	NA	7.460202577	NA	NA	NA	NA	NA	NA	NA	NA	NA
Aceros_undulatus	NA	7.726984298	NA	NA	NA	NA	NA	NA	NA	NA	NA
Acridotheres_tristis	NA	4.731802837	NA	NA	NA	NA	4.687	NA	NA	4.750135956	NA
Acrocephalus_arundinaceus	NA	3.407013767	NA	NA	NA	NA	3.084	3.086486637	3.401197382	3.39785848	NA
Acrocephalus_melanopogon	NA	NA	NA	NA	NA	NA	NA	2.422144328	NA	2.422144328	NA
Acrocephalus_orientalis	NA	NA	3.17722015	NA	NA	NA	NA	NA	NA	3.17722015	NA
Acrocephalus_palustris	NA	NA	NA	NA	NA	NA	NA	2.48490665	2.442347035	2.459588842	NA
Acrocephalus_schoenobaenus	NA	2.4765384	NA	NA	NA	NA	2.378	2.4765384	2.468099531	2.379546134	NA
Acrocephalus_scirpaceus	NA	2.468099531	NA	NA	NA	NA	NA	2.468099531	2.509599262	2.509599262	NA
Acrocephalus_stentoreus	NA	NA	NA	NA	NA	NA	NA	3.292126287	3.186352633	NA	NA
Acryllium_vulturinum	NA	7.195843519	NA	NA	NA	NA	NA	NA	NA	NA	NA
Actitis_hypoleucos	NA	3.871201011	NA	NA	NA	NA	3.958	3.865979067	3.871201011	NA	NA
Actitis_macularius	NA	NA	NA	NA	NA	NA	3.876	NA	NA	NA	NA
Actophilornis_africanus	NA	5.300689551	NA	NA	NA	NA	NA	NA	NA	NA	NA
Aechmophorus_occidentalis	NA	7.180831199	NA	NA	NA	NA	7.046	NA	NA	NA	NA
Aegithalos_caudatus	NA	2.151762203	NA	NA	NA	NA	NA	2.091864062	2.151762203	2.104134154	NA
Aegithalos_concinnus	NA	1.832581464	NA	NA	NA	NA	NA	NA	NA	1.808288771	NA
Aegithina_tiphia	NA	2.525728644	NA	NA	NA	NA	2.511	NA	NA	2.509599262	NA
Aegolius_acadicus	NA	4.560434292	NA	NA	NA	NA	4.292	NA	NA	NA	NA
Aegolius_funereus	NA	4.879006852	NA	NA	NA	NA	4.513	NA	NA	NA	NA
Aegotheles_cristatus	NA	3.787026515	NA	NA	NA	NA	3.712	NA	NA	NA	NA
Aegypius_monachus	NA	9.172119159	NA	NA	NA	NA	NA	9.172119159	9.172119159	NA	NA
Aeronautes_saxatalis	NA	NA	NA	NA	NA	NA	3.611	NA	NA	NA	NA
Aethia_cristatella	NA	5.575949103	NA	NA	NA	NA	NA	5.585374244	NA	NA	4.437934267
Aethia_pusilla	NA	4.442651256	NA	NA	NA	NA	NA	4.437934267	NA	NA	4.437934267
Aethopyga_nipalensis	NA	1.844510035	NA	NA	NA	NA	1.792	NA	NA	1.791759469	NA
Agapornis_canus	NA	NA	NA	NA	NA	3.277144733	NA	NA	NA	NA	NA
Agapornis_fischeri	NA	3.877431561	NA	NA	NA	3.877431561	3.475	NA	NA	NA	NA
Agapornis_lilianae	NA	3.618993327	NA	NA	NA	3.701301974	3.611	NA	NA	NA	NA
Agapornis_nigrigenis	NA	3.700066644	NA	NA	NA	3.919991175	NA	NA	NA	NA	NA
Agapornis_personata	NA	NA	NA	NA	3.96081317	3.96081317	NA	NA	NA	NA	NA
Agapornis_personatus	NA	3.96081317	NA	NA	NA	NA	3.608	NA	NA	NA	NA
Agapornis_pullaria	NA	3.676300672	NA	NA	NA	3.761200116	NA	NA	NA	NA	NA
Agapornis_roseicollis	NA	3.993602992	NA	NA	3.824284091	3.824284091	3.823	NA	NA	NA	NA
Agapornis_swinderiana	NA	NA	NA	NA	NA	3.688879454	NA	NA	NA	NA	NA
Agapornis_taranta	NA	4.051784948	NA	NA	NA	4.051784948	NA	NA	NA	NA	NA
Agelaioides_badius	NA	3.772760938	NA	NA	NA	NA	3.681	NA	NA	NA	NA
Agelaius_phoeniceus	NA	3.988984047	NA	NA	NA	NA	4.182	NA	NA	4.182050143	NA
Agelaius_ruficapillus	NA	NA	NA	NA	NA	NA	NA	NA	NA	3.604138226	NA
Aglaiocercus_coelestis	NA	1.740466175	NA	NA	NA	NA	NA	NA	NA	NA	NA
Aglaiocercus_kingi	NA	1.589235205	NA	NA	NA	NA	NA	NA	NA	NA	NA
Ailuroedus_crassirostris	NA	5.332718793	NA	5.318119994	NA	NA	5.503	NA	NA	5.318119994	NA
Ailuroedus_melanotis	NA	NA	NA	NA	NA	NA	5.106	NA	NA	NA	NA
Aimophila_cassinii	NA	2.935185774	NA	NA	NA	NA	NA	NA	NA	2.895911938	NA
Aix_galericulata	NA	6.327936784	NA	NA	NA	NA	6.109	NA	NA	NA	NA
Aix_sponsa	NA	6.488444764	NA	NA	NA	NA	6.317	NA	NA	NA	NA
Alauda_arvensis	NA	3.624340933	3.683112859	NA	NA	NA	NA	3.594568775	3.624340933	NA	NA
Alca_torda	NA	6.579251212	NA	NA	NA	NA	NA	6.575075841	6.587550015	NA	NA
Alcedo_atthis	NA	3.446807893	3.591817741	NA	NA	NA	3.264	3.745968421	3.446807893	NA	NA
Alcedo_azurea	NA	3.537329556	NA	NA	NA	NA	3.542	NA	NA	NA	NA
Alcippe_nipalensis	NA	2.76000994	NA	NA	NA	NA	2.613	NA	NA	NA	NA
Alectoris_barbara	NA	6.03667689	NA	NA	NA	NA	NA	NA	NA	NA	NA
Alectoris_chukar	NA	6.28320089	NA	NA	6.276643489	NA	6.196	NA	NA	NA	NA
Alectoris_rufa	NA	6.246106765	NA	NA	NA	NA	NA	6.16856416	6.269096284	NA	NA
Alectura_lathami	NA	7.753623547	NA	NA	NA	NA	7.526	NA	NA	NA	NA
Alethe_diademata	NA	3.46260601	NA	NA	NA	NA	NA	NA	NA	3.514526067	NA
Alisterus_scapularis	NA	5.448890225	5.313747704	NA	5.077670695	5.077670695	5.078	NA	NA	NA	NA
Alle_alle	NA	5.075173815	4.915005063	NA	NA	NA	NA	NA	NA	NA	4.915005063
Alophoixus_pallidus	NA	NA	NA	NA	NA	NA	NA	NA	NA	3.828641396	NA
Alopochen_aegyptiaca	NA	7.549609165	NA	NA	NA	NA	NA	NA	NA	NA	NA
Amadina_fasciata	NA	2.884800713	NA	NA	NA	NA	NA	NA	NA	2.734367509	NA
Amalocichla_incerta	NA	NA	NA	NA	NA	NA	3.277	NA	NA	NA	NA
Amandava_amandava	NA	2.261763098	NA	NA	NA	NA	2.095	NA	NA	2.261763098	NA
Amaurolimnas_concolor	NA	4.890349128	NA	NA	NA	NA	4.554	NA	NA	NA	NA
Amaurornis_flavirostra	NA	4.543294782	NA	NA	NA	NA	NA	NA	NA	NA	NA
Amaurornis_olivacea	NA	5.638354669	NA	NA	NA	NA	5.011	NA	NA	NA	NA
Amaurornis_phoenicurus	NA	5.37296091	NA	NA	NA	NA	NA	NA	NA	NA	NA
Amazilia_tzacatl	NA	1.619388243	NA	NA	NA	NA	1.663	NA	NA	NA	NA
Amazona_aestiva	NA	5.991464547	5.655747026	NA	5.991464547	5.991464547	5.716	5.972536537	NA	NA	NA
Amazona_albifrons	NA	5.342334252	NA	NA	NA	5.384495063	5.034	NA	NA	NA	NA
Amazona_amazonica	NA	5.913503006	5.716764509	NA	NA	5.823045895	NA	5.716764509	NA	NA	NA
Amazona_auropalliata	NA	6.06879589	NA	NA	NA	6.070737728	NA	NA	NA	NA	NA
Amazona_autumnalis	NA	6.019784718	NA	NA	NA	5.990213765	5.882	NA	NA	NA	NA
Amazona_farinosa	NA	6.499493765	NA	NA	NA	6.413458957	6.477	NA	NA	NA	NA
Amazona_finschi	NA	NA	5.697093487	NA	NA	NA	NA	5.697093487	NA	NA	NA
Amazona_leucocephala	NA	5.461710913	NA	NA	NA	5.624017506	5.607	NA	NA	NA	NA
Amazona_ochrocephala	NA	6.06879589	5.689784965	NA	NA	6.234410726	NA	6.180016654	NA	NA	NA
Amazona_oratrix	NA	6.07495515	NA	NA	NA	6.070737728	NA	NA	NA	NA	NA
Amazona_ventralis	NA	5.461498577	NA	NA	NA	5.703782475	NA	NA	NA	NA	NA
Amazona_versicolor	NA	6.571233041	NA	NA	NA	NA	NA	NA	NA	NA	NA
Amazona_vinacea	NA	5.537334267	NA	NA	NA	6.020294929	5.754	NA	NA	NA	NA
Amazona_viridigenalis	NA	5.765191103	NA	NA	NA	5.755742214	NA	NA	NA	NA	NA
Amazona_vittata	NA	5.638354669	NA	NA	NA	NA	5.434	NA	NA	NA	NA
Amazonetta_brasiliensis	NA	5.991464547	NA	NA	NA	NA	NA	NA	NA	NA	NA
Amblycercus_holosericeus	NA	4.168988105	NA	NA	NA	NA	4.203	NA	NA	4.203198967	NA
Amblyornis_macgregoriae	NA	4.774912961	NA	4.816241156	NA	NA	4.816	NA	NA	4.816241156	NA
Amblyornis_subalaris	NA	4.691347882	NA	NA	NA	NA	NA	NA	NA	NA	NA
Amblyramphus_holosericeus	NA	3.985273467	NA	NA	NA	NA	4.234	NA	NA	4.234106505	NA
Ammodramus_savannarum	NA	2.884800713	NA	NA	NA	NA	NA	2.833213344	NA	2.833213344	NA
Ammoperdix_heyi	NA	5.223054882	NA	NA	NA	NA	NA	NA	NA	NA	NA
Amphispiza_bilineata	NA	2.602689685	NA	NA	NA	NA	2.624	2.624668592	NA	2.624668592	2.624668592
Amytornis_goyderi	NA	2.815408719	NA	2.815408719	NA	NA	NA	NA	NA	2.815408719	NA
Anas_acuta	NA	6.77107608	NA	NA	NA	NA	6.738	6.851713888	6.580639137	NA	NA
Anas_americana	NA	6.666956792	NA	NA	NA	NA	6.599	NA	NA	NA	NA
Anas_andium	NA	6.040849772	NA	NA	NA	NA	NA	NA	NA	NA	NA
Anas_aucklandica	NA	6.201016145	NA	NA	NA	NA	NA	NA	NA	NA	NA
Anas_bahamensis	NA	6.277582898	NA	NA	NA	NA	NA	NA	NA	NA	NA
Anas_castanea	NA	6.380122537	NA	NA	NA	NA	6.399	NA	NA	NA	NA
Anas_clypeata	NA	6.418364936	NA	NA	NA	NA	6.297	6.418364936	6.418364936	NA	NA
Anas_crecca	NA	5.840060093	NA	NA	NA	NA	5.771	5.752572639	5.840060093	NA	NA
Anas_cyanoptera	NA	5.948034989	NA	NA	NA	NA	NA	NA	NA	NA	NA
Anas_discors	NA	5.987707498	NA	NA	NA	NA	5.904	NA	NA	NA	NA
Anas_eatoni	NA	6.73459166	NA	NA	NA	NA	6.12	NA	NA	NA	NA
Anas_flavirostris	NA	6.040849772	NA	NA	NA	NA	6.063	NA	NA	NA	NA
Anas_georgica	NA	6.3727508	NA	NA	NA	NA	NA	NA	NA	NA	NA
Anas_gracilis	NA	6.191851111	NA	NA	NA	NA	6.11	NA	NA	NA	NA
Anas_hottentota	NA	5.480638923	NA	NA	NA	NA	NA	NA	NA	NA	NA
Anas_laysanensis	NA	6.986566459	NA	NA	NA	NA	6.113	NA	NA	NA	NA
Anas_luzonica	NA	6.764750585	NA	NA	NA	NA	NA	NA	NA	NA	NA
Anas_penelope	NA	6.629363253	NA	NA	NA	NA	NA	6.648336672	6.492239835	NA	NA
Anas_platalea	NA	6.259581464	NA	NA	NA	NA	6.301	NA	NA	NA	NA
Anas_platyrhynchos	NA	7.021976423	7.132609366	NA	7.972466016	NA	7.013	NA	NA	NA	NA
Anas_querquedula	NA	5.811140993	NA	NA	NA	NA	NA	5.786897381	5.786897381	NA	NA
Anas_rhynchotis	NA	6.499787041	NA	NA	NA	NA	6.43	NA	NA	NA	NA
Anas_sibilatrix	NA	6.721425701	NA	NA	NA	NA	NA	NA	NA	NA	NA
Anas_smithii	NA	6.408116845	NA	NA	NA	NA	6.683	NA	NA	NA	NA
Anas_strepera	NA	6.745236349	NA	NA	NA	NA	6.791	NA	NA	NA	NA
Anas_superciliosa	NA	6.88857246	NA	NA	NA	NA	6.95	NA	NA	NA	NA
Anas_undulata	NA	6.821107472	NA	NA	NA	NA	NA	NA	NA	NA	NA
Anas_versicolor	NA	6.181568244	NA	NA	NA	NA	5.96	NA	NA	NA	NA
Anas_wyvilliana	NA	7.007600614	NA	NA	NA	NA	6.244	NA	NA	NA	NA
Anastomus_lamelligerus	NA	6.982089416	NA	NA	NA	NA	NA	NA	NA	NA	NA
Andigena_bailloni	NA	NA	5.127113775	NA	NA	NA	NA	NA	NA	NA	NA
Andigena_hypoglauca	5.697093487	5.754158682	NA	NA	NA	NA	5.697	NA	NA	NA	NA
Andigena_lamnirostris	5.814130532	NA	NA	NA	NA	NA	NA	NA	NA	NA	NA
Anhima_cornuta	NA	8.047189562	NA	NA	NA	NA	NA	NA	NA	NA	NA
Anhinga_anhinga	NA	7.118826249	NA	NA	NA	NA	NA	NA	NA	NA	NA
Anhinga_melanogaster	NA	7.325148958	NA	NA	NA	NA	7.383	NA	NA	NA	NA
Anisognathus_somptuosus	NA	NA	NA	NA	NA	NA	NA	NA	NA	3.737669618	NA
Anodorhynchus_hyacinthinus	NA	7.215805995	NA	NA	NA	7.313220387	NA	NA	NA	NA	NA
Anorrhinus_galeritus	NA	7.082128666	NA	NA	NA	NA	NA	NA	NA	NA	NA
Anous_minutus	NA	4.712453851	NA	NA	NA	NA	NA	NA	NA	NA	NA
Anous_stolidus	NA	5.192956851	NA	NA	NA	NA	NA	NA	NA	NA	NA
Anser_albifrons	NA	7.778002072	NA	NA	NA	NA	7.909	7.893758623	7.893945138	NA	NA
Anser_anser	NA	8.104250193	NA	NA	NA	NA	NA	8.150323601	8.104401308	NA	NA
Anser_cygnoides	NA	8.153349758	NA	NA	NA	NA	NA	NA	NA	NA	NA
Anser_erythropus	NA	7.483947206	NA	NA	NA	NA	NA	NA	NA	NA	NA
Anser_fabalis	NA	7.983781069	NA	NA	NA	NA	7.627	8.01317766	8.116118432	NA	NA
Anseranas_semipalmata	NA	7.635786861	NA	NA	NA	NA	NA	NA	NA	NA	NA
Anthochaera_carunculata	NA	4.630350485	NA	4.686750173	NA	NA	4.686	NA	NA	4.686750173	NA
Anthochaera_chrysoptera	NA	4.19079046	NA	4.194189897	NA	NA	4.194	NA	NA	4.194189897	NA
Anthracoceros_coronatus	NA	6.626717749	NA	NA	NA	NA	NA	NA	NA	NA	NA
Anthracoceros_malayanus	NA	6.956545443	NA	NA	NA	NA	NA	NA	NA	NA	NA
Anthracothorax_dominicus	NA	1.78339122	NA	NA	NA	NA	1.749	NA	NA	NA	NA
Anthreptes_malacensis	NA	2.429217744	NA	NA	NA	NA	2.479	NA	NA	2.4765384	NA
Anthus_berthelotii	NA	NA	2.771963527	NA	NA	NA	NA	NA	NA	2.771963527	NA
Anthus_campestris	NA	NA	NA	NA	NA	NA	NA	NA	NA	3.135494216	NA
Anthus_novaeseelandiae	NA	3.218875825	NA	NA	NA	NA	3.327	NA	NA	3.328626689	NA
Anthus_pratensis	NA	2.925846146	NA	NA	NA	NA	NA	2.957511061	2.912350665	2.912350665	NA
Anthus_spinoletta	NA	NA	NA	NA	NA	NA	NA	3.0301337	3.054001182	NA	NA
Anthus_trivialis	NA	3.152736022	NA	NA	NA	NA	2.911	3.152736022	3.152736022	2.912350665	2.912350665
Anumbius_annumbi	NA	3.725693427	NA	NA	NA	NA	3.701	NA	NA	3.725693427	NA
Apalis_binotata	NA	2.104134154	NA	NA	NA	NA	NA	NA	NA	NA	NA
Apalis_thoracica	NA	2.41367914	NA	NA	NA	NA	NA	NA	NA	NA	NA
Apaloderma_narina	NA	4.182050143	NA	NA	NA	NA	NA	NA	NA	NA	NA
Aphelocephala_leucopsis	NA	2.513656063	NA	2.557227311	NA	NA	2.557	NA	NA	2.557227311	NA
Aphelocephala_nigricincta	NA	2.346601978	NA	2.541601993	NA	NA	2.542	NA	NA	NA	NA
Aphelocoma_coerulescens	NA	4.365960767	NA	4.33073334	NA	NA	4.38	NA	NA	4.33073334	4.33073334
Aphelocoma_ultramarina	NA	4.820281566	NA	4.855150391	NA	NA	4.855	4.855150391	NA	4.855150391	NA
Aphrastura_spinicauda	NA	2.427012671	NA	NA	NA	NA	2.439	NA	NA	2.442347035	NA
Aplonis_metallica	NA	4.036450584	NA	NA	NA	NA	NA	NA	NA	4.110873864	NA
Aprosmictus_erythropterus	NA	4.912654886	NA	NA	NA	4.929425239	4.929	NA	NA	NA	NA
Aptenodytes_forsteri	NA	10.30058441	NA	NA	NA	NA	NA	NA	NA	NA	10.4341158
Aptenodytes_patagonicus	NA	9.455245415	NA	NA	NA	NA	NA	9.489486113	NA	NA	9.489486113
Apteryx_australis	NA	7.863266724	NA	NA	NA	NA	NA	NA	NA	NA	NA
Apteryx_owenii	NA	7.090076836	NA	NA	NA	NA	NA	NA	NA	NA	NA
Apus_apus	NA	3.663561646	3.688879454	NA	NA	NA	3.808	3.680090948	3.62700405	NA	NA
Apus_pallidus	NA	3.735285827	NA	NA	NA	NA	NA	NA	NA	NA	NA
Aquila_audax	NA	8.15075647	NA	NA	NA	NA	8.117	NA	NA	NA	NA
Aquila_chrysaetos	NA	8.3854887	NA	NA	NA	NA	8.293	8.3854887	8.476371197	NA	NA
Aquila_clanga	NA	7.567681711	NA	NA	NA	NA	NA	NA	NA	NA	NA
Aquila_fasciatus	NA	7.60090246	NA	NA	NA	NA	NA	7.60090246	7.60090246	NA	NA
Aquila_heliaca	NA	8.090095783	NA	NA	NA	NA	NA	8.090095783	8.090095783	NA	NA
Aquila_pomarina	NA	7.266594546	NA	NA	NA	NA	NA	7.296684418	7.222566019	NA	NA
Aquila_rapax	NA	7.760893196	NA	NA	NA	NA	NA	NA	NA	NA	NA
Aquila_verreauxii	NA	8.341648619	NA	NA	NA	NA	NA	NA	NA	NA	NA
Ara_ambiguus	NA	7.16457729	NA	NA	NA	7.170119543	NA	NA	NA	NA	NA
Ara_ararauna	NA	7.025538315	6.273782257	NA	NA	7.025538315	NA	7.21303166	NA	NA	NA
Ara_chloropterus	NA	7.104144093	NA	NA	NA	7.077498054	NA	NA	NA	NA	NA
Ara_macao	NA	6.922643891	NA	NA	NA	6.922643891	NA	NA	NA	NA	NA
Ara_manilata	NA	NA	5.601195886	NA	NA	NA	NA	NA	NA	NA	NA
Ara_militaris	NA	7.033506484	NA	NA	NA	7.033506484	NA	NA	NA	NA	NA
Ara_severus	NA	5.84932478	NA	NA	NA	5.84932478	NA	NA	NA	NA	NA
Arachnothera_longirostra	NA	2.564949357	NA	NA	NA	NA	2.455	NA	NA	2.459588842	NA
Aramides_cajanea	NA	6.069582326	NA	NA	NA	NA	5.992	NA	NA	NA	NA
Aramides_ypecaha	NA	6.616399801	NA	NA	NA	NA	6.533	NA	NA	NA	NA
Aramus_guarauna	NA	6.989335266	NA	NA	NA	NA	7.131	NA	NA	NA	NA
Aratinga_acuticaudata	NA	NA	NA	NA	NA	5.153291594	NA	NA	NA	NA	NA
Aratinga_aurea	NA	4.416428061	NA	NA	NA	4.430816799	NA	NA	NA	NA	NA
Aratinga_canicularis	NA	4.421848129	NA	NA	NA	4.320151231	NA	NA	NA	NA	NA
Aratinga_chloroptera	NA	4.980176087	NA	NA	NA	NA	NA	NA	NA	NA	NA
Aratinga_finschi	NA	NA	NA	NA	NA	5.463831805	5.464	NA	NA	NA	NA
Aratinga_holochlora	NA	NA	NA	NA	NA	5.446737372	NA	NA	NA	NA	NA
Aratinga_jandaya	NA	4.493120682	NA	NA	NA	4.787491743	NA	NA	NA	NA	NA
Aratinga_leucopthalmus	NA	NA	NA	NA	NA	5.043425117	NA	NA	NA	NA	NA
Aratinga_nana	NA	NA	NA	NA	NA	4.369447852	NA	NA	NA	NA	NA
Aratinga_pertinax	NA	4.458698282	NA	NA	NA	4.48863637	NA	NA	NA	NA	NA
Aratinga_solstitialis	NA	4.709214836	NA	NA	NA	4.700480366	4.457	NA	NA	NA	NA
Aratinga_weddellii	NA	4.683519152	NA	NA	NA	4.682131227	NA	NA	NA	NA	NA
Archilochus_colubris	NA	1.145018661	NA	NA	NA	NA	NA	NA	NA	NA	NA
Ardea_cinerea	NA	7.274479559	7.34622309	NA	7.549609165	NA	NA	7.267525428	7.274479559	NA	NA
Ardea_herodias	NA	7.778490609	NA	NA	NA	NA	7.573	NA	NA	NA	NA
Ardea_melanocephala	NA	6.97676815	NA	NA	NA	NA	NA	NA	NA	NA	NA
Ardea_pacifica	NA	6.781057626	NA	NA	NA	NA	6.755	NA	NA	NA	NA
Ardea_sumatrana	NA	7.61283103	NA	NA	NA	NA	NA	NA	NA	NA	NA
Ardeola_ralloides	NA	5.669880923	NA	NA	NA	NA	NA	NA	NA	NA	NA
Ardeotis_arabs	NA	8.582512658	NA	NA	NA	NA	NA	NA	NA	NA	NA
Ardeotis_australis	NA	8.371010681	NA	NA	NA	NA	8.035	NA	NA	NA	NA
Ardeotis_kori	NA	9.296518068	NA	NA	NA	NA	NA	NA	NA	NA	NA
Arenaria_interpres	NA	4.905274778	NA	NA	NA	NA	4.562	4.705015521	4.912654886	NA	NA
Arenaria_melanocephala	NA	4.778282804	NA	NA	NA	NA	4.803	NA	NA	NA	NA
Argusianus_argus	NA	7.732149996	NA	NA	NA	NA	NA	NA	NA	NA	NA
Arremon_aurantiirostris	NA	3.540959324	NA	NA	NA	NA	3.476	NA	NA	NA	NA
Arremon_brunneinucha	NA	3.785325352	NA	NA	NA	NA	3.801	NA	NA	NA	NA
Arremonops_conirostris	NA	3.616308761	NA	NA	NA	NA	3.619	NA	NA	3.618993327	NA
Arses_telescophthalmus	NA	2.788092909	NA	NA	NA	NA	2.639	NA	NA	NA	NA
Artamus_cinereus	NA	3.572345638	NA	3.63758616	NA	NA	3.638	NA	NA	3.63758616	NA
Artamus_cyanoptera	NA	NA	NA	3.569532696	NA	NA	3.57	NA	NA	NA	NA
Artamus_leucorhynchus	NA	NA	NA	3.819907717	NA	NA	3.82	NA	NA	3.819907717	NA
Artamus_maximus	NA	4.063885355	NA	NA	NA	NA	4.19	NA	NA	NA	NA
Artamus_minor	NA	2.833213344	NA	NA	NA	NA	2.708	NA	NA	NA	NA
Artamus_personatus	NA	3.543853682	NA	3.597312261	NA	NA	3.597	NA	NA	NA	NA
Artamus_superciliosus	NA	3.569532696	NA	3.668676747	NA	NA	3.669	NA	NA	3.668676747	NA
Ashbyia_lovensis	NA	2.862200881	NA	2.862200881	NA	NA	NA	NA	NA	2.862200881	NA
Asio_capensis	NA	5.794029352	NA	NA	NA	NA	NA	NA	NA	NA	NA
Asio_flammeus	NA	5.839914649	5.857590239	NA	NA	NA	5.719	NA	NA	NA	NA
Asio_otus	NA	5.57120301	5.650030019	NA	NA	NA	5.346	5.650030019	NA	NA	5.650030019
Athene_cunicularia	NA	5.014627315	NA	NA	NA	NA	5.015	NA	NA	NA	NA
Athene_noctua	NA	5.129898715	NA	NA	NA	NA	NA	NA	NA	NA	NA
Atrichornis_clamosus	NA	3.726295655	NA	NA	NA	NA	NA	NA	NA	NA	NA
Attila_spadiceus	NA	3.666122467	NA	NA	NA	NA	3.503	NA	NA	3.502549876	NA
Aulacorhynchus_sulcatus	5.153291594	5.141663557	NA	NA	NA	NA	NA	NA	NA	NA	NA
Auriparus_flaviceps	NA	1.945910149	NA	NA	NA	NA	1.912	1.887069649	NA	1.887069649	NA
Automolus_infuscatus	NA	3.498021566	NA	NA	NA	NA	3.5	NA	NA	3.499533282	NA
Automolus_ochrolaemus	NA	3.62700405	NA	NA	NA	NA	3.508	NA	NA	3.693866996	NA
Aviceda_leuphotes	NA	5.278114659	NA	NA	NA	NA	NA	NA	NA	NA	NA
Aviceda_subcristata	NA	5.793013608	NA	NA	NA	NA	5.882	NA	NA	NA	NA
Aythya_affinis	NA	6.670132406	NA	NA	NA	NA	6.605	NA	NA	NA	NA
Aythya_americana	NA	6.962480179	NA	NA	NA	NA	6.75	NA	NA	NA	NA
Aythya_australis	NA	6.733401892	NA	NA	NA	NA	6.709	NA	NA	NA	NA
Aythya_collaris	NA	6.593044534	NA	NA	NA	NA	6.306	NA	NA	NA	NA
Aythya_ferina	NA	6.749345542	NA	NA	NA	NA	NA	6.719013154	6.712956201	NA	NA
Aythya_fuligula	NA	6.5532209	NA	NA	NA	NA	NA	6.5532209	6.5532209	NA	NA
Aythya_marila	NA	6.865891075	NA	NA	NA	NA	NA	6.921164966	6.833570381	NA	NA
Aythya_nyroca	NA	6.352629396	NA	NA	NA	NA	NA	NA	NA	NA	NA
Aythya_valisineria	NA	7.105512644	NA	NA	NA	NA	7.063	NA	NA	NA	NA
Baeolophus_bicolor	NA	3.072693315	NA	NA	NA	NA	3.144	3.072693315	NA	3.072693315	NA
Baillonius_bailloni	4.934473933	NA	NA	NA	NA	NA	NA	NA	NA	NA	NA
Balaeniceps_rex	NA	8.569406063	NA	NA	NA	NA	NA	NA	NA	NA	NA
Balearica_pavonina	NA	8.185907481	NA	NA	NA	NA	NA	NA	NA	NA	NA
Bambusicola_thoracicus	NA	NA	NA	NA	NA	NA	5.403	NA	NA	NA	NA
Barnardius_barnardius	NA	NA	NA	NA	NA	5.091293197	NA	NA	NA	NA	NA
Barnardius_zonarius	NA	4.844187086	NA	NA	NA	4.93878119	4.937	NA	NA	NA	NA
Bartramia_longicauda	NA	5.025523907	NA	NA	NA	NA	5.082	NA	NA	NA	NA
Baryphthengus_ruficapillus	NA	4.959342	NA	NA	NA	NA	5.147	NA	NA	NA	NA
Basileuterus_culicivorus	NA	NA	NA	NA	NA	NA	2.18	NA	NA	2.186051277	NA
Basileuterus_fulvicauda	NA	NA	NA	NA	NA	NA	NA	NA	NA	2.701361213	NA
Batis_capensis	NA	2.45530618	NA	2.549445171	NA	NA	2.398	NA	NA	2.549445171	NA
Bias_musicus	NA	3.086486637	NA	NA	NA	NA	NA	NA	NA	3.077312261	NA
Biziura_lobata	NA	7.436911859	NA	NA	NA	NA	7.586	NA	NA	NA	NA
Blythipicus_rubiginosus	4.430816799	NA	NA	NA	NA	NA	NA	NA	NA	NA	NA
Bolbopsittacus_lunulatus	NA	4.231203745	NA	NA	NA	4.204692619	4.205	NA	NA	NA	NA
Bolborhynchus_lineola	NA	4.005695481	NA	NA	NA	3.981549068	NA	NA	NA	NA	NA
Bombycilla_cedrorum	NA	NA	NA	NA	NA	NA	3.423	NA	NA	NA	NA
Bombycilla_garrulus	NA	3.997282849	4.106108429	NA	NA	NA	4.054	3.921973336	3.998200702	NA	NA
Bombycilla_japonica	NA	NA	3.86030857	NA	NA	NA	NA	NA	NA	NA	NA
Bonasa_bonasia	NA	NA	NA	NA	NA	NA	NA	6.276643489	6.061456919	NA	NA
Bonasa_umbellus	NA	6.276643489	NA	NA	NA	NA	6.302	NA	NA	NA	NA
Botaurus_lentiginosus	NA	6.559615237	NA	NA	NA	NA	6.54	NA	NA	NA	NA
Botaurus_poiciloptilus	NA	7.01243056	NA	NA	NA	NA	6.802	NA	NA	NA	NA
Botaurus_stellaris	NA	7.152855998	NA	NA	NA	NA	NA	7.247792582	7.189167738	NA	NA
Brachygalba_lugubris	NA	2.7631695	NA	NA	NA	NA	2.848	NA	NA	NA	NA
Brachypteryx_montana	NA	2.827313622	NA	NA	NA	NA	2.89	NA	NA	2.890371758	NA
Branta_bernicla	NA	7.205820757	NA	NA	NA	NA	6.845	7.170119543	7.058758153	NA	NA
Branta_canadensis	NA	8.290167113	NA	NA	NA	NA	8.064	NA	NA	NA	NA
Branta_leucopsis	NA	7.443371072	NA	NA	NA	NA	NA	7.430707083	7.430707083	NA	NA
Branta_ruficollis	NA	7.124478262	NA	NA	NA	NA	NA	NA	NA	NA	NA
Branta_sandvicensis	NA	7.644919345	NA	NA	NA	NA	NA	NA	NA	NA	NA
Brotogeris_chrysopterus	NA	4.038655656	NA	NA	NA	4.276666119	NA	NA	NA	NA	NA
Brotogeris_jugularis	NA	4.180216401	NA	NA	NA	4.147885329	4.127	NA	NA	NA	NA
Brotogeris_tirica	NA	4.143134726	NA	NA	NA	4.143134726	NA	NA	NA	NA	NA
Brotogeris_versicolurus	NA	4.242764567	NA	NA	NA	4.100989105	NA	NA	NA	NA	NA
BuarremonAtlapetes_brunneinucha	NA	NA	NA	NA	NA	NA	NA	NA	NA	3.841600541	NA
Bubalornis_albirostris	NA	4.128343331	NA	NA	NA	NA	NA	NA	NA	4.166665224	NA
Bubo_africanus	NA	6.485398303	NA	NA	NA	NA	NA	NA	NA	NA	NA
Bubo_bubo	NA	7.83715965	NA	NA	NA	NA	NA	NA	NA	NA	NA
Bubo_capensis	NA	7.037027615	NA	NA	NA	NA	NA	NA	NA	NA	NA
Bubo_lacteus	NA	7.688111734	NA	NA	NA	NA	NA	NA	NA	NA	NA
Bubo_poensis	NA	6.492997124	NA	NA	NA	NA	NA	NA	NA	NA	NA
Bubo_scandiaca	NA	7.577633833	NA	NA	NA	NA	NA	NA	NA	NA	NA
Bubo_virginianus	NA	7.227844036	NA	NA	NA	NA	7.089	NA	NA	NA	NA
Bubulcus_ibis	NA	5.918893854	NA	NA	NA	NA	NA	5.728475087	5.966146739	NA	NA
Bucephala_albeola	NA	5.991464547	NA	NA	NA	NA	5.85	NA	NA	NA	NA
Bucephala_clangula	NA	6.797862285	NA	NA	NA	NA	NA	6.802394763	6.797784151	NA	NA
Bucephala_islandica	NA	6.886097432	NA	NA	NA	NA	6.839	6.8134446	6.863960119	NA	NA
Buceros_bicornis	NA	7.972207362	NA	NA	NA	NA	NA	NA	NA	NA	NA
Buceros_hydrocorax	NA	7.257355254	NA	NA	NA	NA	7.244	NA	NA	NA	NA
Buceros_rhinoceros	NA	7.775905636	NA	NA	NA	NA	NA	NA	NA	NA	NA
Bucorvus_abyssinicus	NA	8.29404964	NA	NA	NA	NA	NA	NA	NA	NA	NA
Bucorvus_cafer	NA	8.273974476	NA	NA	NA	NA	NA	NA	NA	NA	NA
Bulweria_bulwerii	NA	4.600157644	NA	NA	NA	NA	NA	4.59511985	4.59511985	NA	NA
Burhinus_bistriatus	NA	6.668228248	NA	NA	NA	NA	6.413	NA	NA	NA	NA
Burhinus_capensis	NA	6.052089169	NA	NA	NA	NA	NA	NA	NA	NA	NA
Burhinus_grallarius	NA	6.504238272	NA	NA	NA	NA	6.392	NA	NA	NA	NA
Burhinus_oedicnemus	NA	6.12905021	NA	NA	NA	NA	NA	6.135564891	6.12905021	NA	NA
Busarellus_nigricollis	NA	6.419994928	NA	NA	NA	NA	NA	NA	NA	NA	NA
Butastur_liventer	NA	5.823045895	NA	NA	NA	NA	NA	NA	NA	NA	NA
Butastur_teesa	NA	5.783825182	NA	NA	NA	NA	NA	NA	NA	NA	NA
Buteo_albicaudatus	NA	6.790097236	NA	NA	NA	NA	NA	NA	NA	NA	NA
Buteo_auguralis	NA	6.507277712	NA	NA	NA	NA	NA	NA	NA	NA	NA
Buteo_buteo	NA	6.777931291	6.613263406	NA	NA	NA	6.492	6.777931291	6.91968385	NA	NA
Buteo_galapagoensis	NA	7.059044726	NA	NA	NA	NA	NA	NA	NA	NA	NA
Buteo_jamaicensis	NA	7.026426809	NA	NA	NA	NA	6.841	NA	NA	NA	NA
Buteo_lagopus	NA	6.851713888	6.736575422	NA	NA	NA	6.824	6.830658229	6.88820542	NA	NA
Buteo_lineatus	NA	6.423246964	NA	NA	NA	NA	6.29	NA	NA	NA	NA
Buteo_magnirostris	NA	5.620400866	NA	NA	NA	NA	5.813	NA	NA	NA	NA
Buteo_platypterus	NA	6.079933195	NA	NA	NA	NA	5.95	NA	NA	NA	NA
Buteo_regalis	NA	7.292677486	NA	NA	NA	NA	7.187	NA	NA	NA	NA
Buteo_rufofuscus	NA	6.968223025	NA	NA	NA	NA	NA	NA	NA	NA	NA
Buteo_swainsoni	NA	6.876852674	NA	NA	NA	NA	6.777	NA	NA	NA	NA
Buteogallus_anthracinus	NA	6.903747258	NA	NA	NA	NA	6.828	NA	NA	NA	NA
Buteogallus_meridionalis	NA	6.694562059	NA	NA	NA	NA	NA	NA	NA	NA	NA
Buteogallus_urubitinga	NA	NA	NA	NA	NA	NA	7.048	NA	NA	NA	NA
Butorides_striata	NA	5.288267031	NA	NA	NA	NA	NA	NA	NA	NA	NA
Bycanistes_bucinator	NA	6.481577129	NA	NA	NA	NA	NA	NA	NA	NA	NA
Bycanistes_cylindricus	NA	6.825460036	NA	NA	NA	NA	NA	NA	NA	NA	NA
Bycanistes_fistulator	NA	6.374172668	NA	NA	NA	NA	NA	NA	NA	NA	NA
Bycanistes_subcylindricus	NA	7.124478262	NA	NA	NA	NA	NA	NA	NA	NA	NA
Cacatua_alba	NA	6.345636361	NA	NA	NA	6.447305863	NA	NA	NA	NA	NA
Cacatua_ducorpsii	NA	NA	NA	NA	NA	6.02827852	NA	NA	NA	NA	NA
Cacatua_galerita	NA	6.584100546	NA	NA	NA	6.639875834	6.639	NA	NA	NA	NA
Cacatua_haematuropygia	NA	5.647212123	NA	NA	NA	6.131226489	5.347	NA	NA	NA	NA
Cacatua_leadbeateri	NA	6.010040933	NA	NA	NA	6.131226489	5.858	NA	NA	NA	NA
Cacatua_moluccensis	NA	6.727431725	NA	NA	NA	6.745236349	6.345	NA	NA	NA	NA
Cacatua_ophthalmica	NA	6.198478716	NA	NA	NA	6.282266747	NA	NA	NA	NA	NA
Cacatua_pastinator	NA	6.396929655	NA	NA	NA	6.466455718	6.466	NA	NA	NA	NA
Cacatua_roseicapilla	NA	5.82008293	NA	NA	5.860786223	5.860786223	5.861	NA	NA	NA	NA
Cacatua_sanguinea	NA	6.244166901	NA	NA	NA	6.081076706	6.081	NA	NA	NA	NA
Cacatua_sulphurea	NA	5.805134969	NA	NA	NA	5.840641657	NA	NA	NA	NA	NA
Cacatua_tenuirostris	NA	6.340359304	NA	NA	NA	6.260728034	6.261	NA	NA	NA	NA
Cacicus_cela	NA	4.477242113	NA	NA	NA	NA	NA	NA	NA	4.516338972	NA
Cacomantis_castaneiventris	NA	3.449987546	NA	NA	NA	NA	3.434	NA	NA	NA	NA
Cacomantis_flabelliformis	NA	3.909018496	NA	NA	NA	NA	3.753	NA	NA	NA	NA
Cacomantis_variolosus	NA	NA	NA	NA	NA	NA	3.552	NA	NA	NA	NA
Cairina_moschata	NA	7.708859601	NA	NA	NA	NA	7.873	NA	NA	NA	NA
Calamanthus_campestris	NA	2.611906341	NA	NA	NA	NA	NA	NA	NA	NA	NA
Calamanthus_fuliginosus	NA	NA	NA	NA	NA	NA	2.565	NA	NA	NA	NA
Calamospiza_melanocorys	NA	3.621670704	NA	NA	NA	NA	3.597	3.632309103	NA	3.632309103	NA
Calandrella_cinerea	NA	3.151667075	NA	NA	NA	NA	2.974	NA	NA	NA	NA
Calcarius_lapponicus	NA	3.33220451	NA	NA	NA	NA	NA	3.226843995	3.34462703	3.314186005	3.314186005
Calcarius_mccownii	NA	NA	NA	NA	NA	NA	NA	NA	NA	NA	3.314186005
Calcarius_ornatus	NA	NA	NA	NA	NA	NA	NA	NA	NA	NA	3.314186005
Calcarius_pictus	NA	NA	NA	NA	NA	NA	NA	3.314186005	NA	NA	3.314186005
Calidris_acuminata	NA	4.21508618	4.17438727	NA	NA	NA	4.401	NA	NA	NA	NA
Calidris_alba	NA	4.017283516	NA	NA	NA	NA	4.151	4.043051268	3.912023005	NA	NA
Calidris_alpina	NA	4.000033883	3.578785531	NA	NA	NA	NA	3.762362231	3.96081317	NA	NA
Calidris_bairdii	NA	3.674188739	NA	NA	NA	NA	3.64	NA	NA	NA	NA
Calidris_canutus	NA	4.920467426	NA	NA	NA	NA	4.903	4.919980926	4.905274778	NA	4.919980926
Calidris_ferruginea	NA	4.087655574	NA	NA	NA	NA	4.099	4.099332104	4.062165664	NA	NA
Calidris_fuscicollis	NA	3.796612154	NA	NA	NA	NA	3.705	NA	NA	NA	NA
Calidris_himantopus	NA	4.051784948	NA	NA	NA	NA	4.237	NA	NA	NA	NA
Calidris_maritima	NA	NA	4.288814253	NA	NA	NA	NA	4.275971433	4.177459469	NA	NA
Calidris_mauri	NA	3.285287591	NA	NA	NA	NA	3.259	3.384390263	NA	NA	3.384390263
Calidris_melanotos	NA	4.442651256	NA	NA	NA	NA	4.269	NA	NA	NA	4.399989335
Calidris_minuta	NA	3.091042453	NA	NA	NA	NA	3.118	3.240637317	3.04927304	NA	NA
Calidris_minutilla	NA	3.154870495	NA	NA	3.36729583	NA	3.228	NA	NA	NA	NA
Calidris_ptilocnemis	NA	4.377642036	NA	NA	NA	NA	NA	NA	NA	NA	NA
Calidris_pusilla	NA	3.272100586	NA	NA	NA	NA	3.271	3.258096538	NA	NA	3.258096538
Calidris_ruficollis	NA	3.293983297	3.36729583	NA	NA	NA	3.388	NA	NA	NA	NA
Calidris_subminuta	NA	3.404525172	3.203559121	NA	NA	NA	3.367	NA	NA	NA	NA
Calidris_tenuirostris	NA	5.188316472	NA	NA	NA	NA	4.994	NA	NA	NA	NA
Callipepla_californica	NA	5.144583267	NA	NA	NA	NA	4.833	NA	NA	NA	NA
Callipepla_gambelii	NA	5.131376912	NA	NA	NA	NA	5.16	5.089138356	NA	NA	NA
Callipepla_squamata	NA	5.252273428	NA	NA	NA	NA	NA	NA	NA	NA	NA
Callocephalon_fimbriatum	NA	5.545177444	NA	NA	NA	5.547518452	5.37	NA	NA	NA	NA
Caloenas_nicobarica	NA	6.226042476	NA	NA	NA	NA	NA	NA	NA	NA	NA
Calonectris_diomedea	NA	6.65315331	NA	NA	NA	NA	NA	6.34878928	6.282266747	NA	NA
Calorhamphus_fuliginosus	3.737669618	NA	NA	NA	NA	NA	NA	NA	NA	NA	NA
Calyptorhynchus_banksii	NA	6.584353912	NA	NA	NA	6.64898455	NA	NA	NA	NA	NA
Calyptorhynchus_baudinii	NA	6.44797917	NA	NA	NA	6.526934002	6.527	NA	NA	NA	NA
Calyptorhynchus_funereus	NA	6.519884479	NA	NA	6.64118217	6.64118217	NA	NA	NA	NA	NA
Calyptorhynchus_lathamii	NA	6.068367716	NA	NA	NA	6.063785209	NA	NA	NA	NA	NA
Calyptorhynchus_latirostris	NA	6.434426126	NA	NA	NA	6.516636765	6.517	NA	NA	NA	NA
Campephaga_phoenicea	NA	3.311455006	NA	NA	NA	NA	3.584	NA	NA	3.349904087	NA
Campephilus_guatemalensis	5.484796933	5.568344504	NA	NA	NA	NA	5.483	NA	NA	NA	NA
Campethera_nivosa	3.63758616	3.651307381	NA	NA	NA	NA	NA	NA	NA	NA	NA
Camptostoma_obsoletum	NA	2.079441542	NA	NA	NA	NA	NA	NA	NA	2.079441542	NA
Campylopterus_largipennis	NA	2.137120653	NA	NA	NA	NA	2.11	NA	NA	NA	NA
Campylorhamphus_pusillus	NA	3.701301974	NA	NA	NA	NA	3.77	NA	NA	3.768152635	NA
Campylorhynchus_brunneicapillus	NA	NA	NA	NA	NA	NA	3.661	3.660994251	NA	3.660994251	3.660994251
Campylorhynchus_griseus	NA	3.73945374	NA	NA	NA	NA	NA	NA	NA	NA	NA
Capito_niger	4.007333185	4.010962953	NA	NA	NA	NA	NA	NA	NA	NA	NA
Caprimulgiformes_Caprimulgus	NA	NA	NA	NA	3.970291914	NA	NA	NA	NA	NA	NA
Caprimulgus_carolinensis	NA	4.744932128	NA	NA	NA	NA	4.695	NA	NA	NA	NA
Caprimulgus_europaeus	NA	4.25561271	4.289637185	NA	NA	NA	4.117	4.359908829	4.204692619	NA	NA
Caprimulgus_macrurus	NA	4.192680463	NA	NA	NA	NA	4.328	NA	NA	NA	NA
Caprimulgus_vociferus	NA	NA	NA	NA	NA	NA	3.927	NA	NA	NA	NA
Caracara_cheriway	NA	7.019520242	NA	NA	NA	NA	NA	NA	NA	NA	NA
Caracara_plancus	NA	7.206377291	NA	NA	NA	NA	7.355	NA	NA	NA	NA
Cardellina_rubrifrons	NA	2.282382386	NA	NA	NA	NA	2.11	2.282382386	NA	2.282382386	NA
Cardinalis_cardinalis	NA	3.762362231	NA	NA	NA	NA	NA	NA	NA	3.786459782	NA
Carduelis_ambigua	NA	NA	2.646174797	NA	NA	NA	NA	NA	NA	2.646174797	NA
Carduelis_cannabina	NA	2.941803932	NA	NA	NA	NA	NA	2.941803932	2.970414466	2.932792474	NA
Carduelis_carduelis	NA	2.772588722	2.708050201	NA	NA	NA	2.584	NA	NA	2.708050201	NA
Carduelis_chloris	NA	3.319625728	3.277144733	NA	NA	NA	NA	3.319625728	3.258096538	3.277144733	NA
Carduelis_flammea	NA	2.564949357	NA	NA	NA	NA	2.551	2.495681723	2.653241965	2.495681723	2.495681723
Carduelis_flavirostris	NA	NA	NA	NA	NA	NA	NA	2.697999865	2.734367509	NA	NA
Carduelis_pinus	NA	2.568788134	NA	NA	NA	NA	2.546	NA	NA	2.681021529	2.545531272
Carduelis_spinus	NA	2.602689685	2.491551193	NA	NA	NA	NA	2.624668592	2.58021683	2.491551193	NA
Carduelis_tristis	NA	2.549445171	NA	NA	NA	NA	NA	NA	NA	2.557227311	2.557227311
Cariama_cristata	NA	7.362010551	NA	NA	NA	NA	NA	NA	NA	NA	NA
Carpodacus_mexicanus	NA	3.063390922	NA	NA	NA	NA	2.977	3.015534901	NA	3.015534901	3.015534901
Carpodacus_purpureus	NA	3.228165872	NA	NA	NA	NA	3.201	3.242592351	NA	3.242592351	NA
Carpodacus_roseus	NA	3.33220451	3.051639905	NA	NA	NA	NA	NA	NA	3.051639905	NA
Caryothraustes_poliogaster	NA	3.628332954	NA	NA	NA	NA	3.624	NA	NA	3.624340933	NA
Casmerodius_albus	NA	6.77250813	NA	NA	NA	NA	NA	6.77250813	NA	NA	NA
Casuarius_bennetti	NA	10.32548196	NA	NA	NA	NA	NA	NA	NA	NA	NA
Casuarius_casuarius	NA	10.69194491	NA	NA	NA	NA	NA	NA	NA	NA	NA
Catharacta_maccormicki	NA	7.231648733	NA	NA	NA	NA	NA	7.052721049	NA	NA	7.052721049
Catharacta_skua	NA	NA	NA	NA	NA	NA	NA	7.251344983	7.200424893	NA	NA
Cathartes_aura	NA	7.482118924	NA	NA	NA	NA	7.23	NA	NA	NA	NA
Catharus_fuscescens	NA	3.463389402	NA	NA	NA	NA	3.503	3.725693427	NA	3.725693427	NA
Catharus_guttatus	NA	NA	NA	NA	NA	NA	NA	3.640870235	NA	NA	3.640870235
Catharus_minimus	NA	NA	NA	NA	NA	NA	NA	3.490428515	NA	3.490428515	NA
Catharus_ustulatus	NA	NA	NA	NA	NA	NA	NA	NA	NA	3.42751469	NA
Catoptrophorus_semipalmatus	NA	5.572629204	NA	NA	NA	NA	5.52	NA	NA	NA	NA
Celeus_castaneus	4.691347882	4.449685283	NA	NA	NA	NA	4.691	NA	NA	NA	NA
Centrocercus_urophasianus	NA	7.565275282	NA	NA	NA	NA	7.525	NA	NA	NA	NA
Centropus_bengalensis	NA	5.070789217	NA	NA	NA	NA	4.762	NA	NA	NA	NA
Centropus_goliath	NA	6.236858707	NA	NA	NA	NA	NA	NA	NA	NA	NA
Centropus_phasianinus	NA	5.922918005	NA	NA	NA	NA	5.764	NA	NA	NA	NA
Centropus_senegalensis	NA	5.135798437	NA	NA	NA	NA	NA	NA	NA	NA	NA
Cepphus_columba	NA	6.188264123	NA	NA	NA	NA	NA	NA	NA	NA	NA
Cepphus_grylle	NA	5.967427969	NA	NA	NA	NA	NA	5.942799375	6.057954288	NA	NA
Ceratogymna_atrata	NA	7.092989257	NA	NA	NA	NA	NA	NA	NA	NA	NA
Ceratogymna_elata	NA	7.607133009	NA	NA	NA	NA	NA	NA	NA	NA	NA
Cercomacra_nigrescens	NA	2.862200881	NA	NA	NA	NA	2.725	NA	NA	NA	NA
Cercomacra_tyrannina	NA	2.812410216	NA	NA	NA	NA	2.811	NA	NA	2.809402695	NA
Cercotrichas_coryphaeus	NA	NA	NA	NA	NA	NA	NA	NA	NA	3.139832618	NA
Cereopsis_novaehollandiae	NA	8.23483028	NA	NA	NA	NA	8.134	NA	NA	NA	NA
Cerorhinca_monocerata	NA	6.224558429	NA	NA	NA	NA	NA	6.18929029	NA	NA	6.18929029
Certhia_familiaris	NA	2.208274414	2.130609828	NA	NA	NA	2.015	2.213753879	2.208274414	2.130609828	NA
Certhiaxis_cinnamomeus	NA	2.7047113	NA	NA	NA	NA	2.694	NA	NA	2.694627181	NA
Certhionyx_niger	NA	2.292534757	NA	NA	NA	NA	2.389	NA	NA	NA	NA
Certhionyx_pectoralis	NA	2.310057108	NA	NA	NA	NA	NA	NA	NA	NA	NA
Certhionyx_variegatus	NA	3.254242969	NA	NA	NA	NA	3.157	NA	NA	NA	NA
Ceryle_rudis	NA	4.435567402	NA	NA	NA	NA	NA	NA	NA	NA	NA
Ceuthmochares_aereus	NA	4.187379428	NA	NA	NA	NA	NA	NA	NA	NA	NA
Ceyx_lepidus	NA	3.223863366	NA	NA	NA	NA	2.961	NA	NA	NA	NA
Ceyx_pictus	NA	2.576421759	NA	NA	NA	NA	NA	NA	NA	NA	NA
Chaemaea_fasciata	NA	NA	NA	NA	NA	NA	NA	NA	NA	2.687847494	NA
Chaetura_pelagica	NA	3.157000421	NA	NA	3.044522438	NA	NA	NA	NA	NA	NA
Chalcophaps_indica	NA	4.919859264	4.280824129	NA	NA	NA	4.813	NA	NA	NA	NA
Chalcophaps_stephani	NA	4.812184355	NA	NA	NA	NA	4.673	NA	NA	NA	NA
Chalcopsitta_atra	NA	5.427150238	NA	NA	NA	5.560681631	NA	NA	NA	NA	NA
Chalcopsitta_cardinalis	NA	5.21900356	NA	NA	NA	5.298317367	NA	NA	NA	NA	NA
Chamaea_fasciata	NA	2.687847494	NA	NA	NA	NA	2.61	NA	NA	NA	NA
Chamaeza_campanisona	NA	4.553876892	NA	NA	NA	NA	NA	NA	NA	4.576770711	NA
Charadrius_alexandrinus	NA	3.744787086	NA	NA	NA	NA	3.61	3.86388263	3.610917913	NA	NA
Charadrius_australis	NA	4.440295543	NA	NA	NA	NA	4.394	NA	NA	NA	NA
Charadrius_bicinctus	NA	4.084294226	NA	NA	NA	NA	4.137	NA	NA	NA	NA
Charadrius_collaris	NA	3.342861805	NA	NA	NA	NA	NA	NA	NA	NA	NA
Charadrius_dubius	NA	3.656485386	NA	NA	NA	NA	NA	3.657130756	3.6558396	NA	NA
Charadrius_falklandicus	NA	4.17438727	NA	NA	NA	NA	4.256	NA	NA	NA	NA
Charadrius_hiaticula	NA	4.160444364	NA	NA	NA	NA	NA	4.160444364	4.158883083	NA	NA
Charadrius_leschenaultii	NA	4.317488114	4.330206886	NA	NA	NA	4.227	NA	NA	NA	NA
Charadrius_melodus	NA	3.996517328	NA	NA	NA	NA	3.938	NA	NA	NA	NA
Charadrius_modestus	NA	4.356708827	NA	NA	NA	NA	4.352	NA	NA	NA	NA
Charadrius_mongolus	NA	4.158883083	NA	NA	NA	NA	4.155	NA	NA	NA	NA
Charadrius_pecuarius	NA	3.511545439	NA	NA	NA	NA	3.458	NA	NA	NA	NA
Charadrius_placidus	NA	4.110873864	NA	NA	NA	NA	NA	NA	NA	NA	NA
Charadrius_ruficapillus	NA	3.718438256	NA	NA	NA	NA	3.832	NA	NA	NA	NA
Charadrius_semipalmatus	NA	3.951243719	NA	NA	NA	NA	3.844	NA	NA	NA	NA
Charadrius_tricollaris	NA	3.445214267	NA	NA	NA	NA	4.997	NA	NA	NA	NA
Charadrius_vociferus	NA	4.546216043	NA	NA	4.605170186	NA	4.411	NA	NA	NA	NA
Charadrius_wilsonia	NA	4.10950681	NA	NA	NA	NA	4.186	NA	NA	NA	NA
Charmosyna_papou	NA	4.418840608	NA	NA	NA	4.584967479	4.29	NA	NA	NA	NA
Charmosyna_pulchella	NA	3.537329556	NA	NA	NA	3.370738174	3.372	NA	NA	NA	NA
Chauna_chavaria	NA	7.864611973	NA	NA	NA	NA	NA	NA	NA	NA	NA
Chauna_torquata	NA	8.14612951	NA	NA	NA	NA	NA	NA	NA	NA	NA
Chelidoptera_tenebrosa	NA	3.562465529	NA	NA	NA	NA	3.729	NA	NA	NA	NA
Chen_caerulescens	NA	7.875024256	NA	NA	NA	NA	7.614	NA	NA	NA	NA
Chen_rossii	NA	7.376195186	NA	NA	NA	NA	7.619	NA	NA	NA	NA
Chenonetta_jubata	NA	6.700115914	NA	NA	NA	NA	6.653	NA	NA	NA	NA
Cheramoeca_leucosterna	NA	NA	NA	NA	NA	NA	2.485	NA	NA	NA	NA
Chersomanes_albofasciata	NA	3.177011621	NA	NA	NA	NA	3.526	NA	NA	NA	NA
Chionis_albus	NA	6.497151993	NA	NA	NA	NA	6.397	NA	NA	NA	NA
Chionis_minor	NA	6.311734809	NA	NA	NA	NA	6.234	NA	NA	NA	NA
Chiroxiphia_caudata	NA	3.242592351	NA	NA	NA	NA	NA	NA	NA	3.242592351	NA
Chiroxiphia_linearis	NA	2.884800713	NA	NA	NA	NA	2.919	NA	NA	2.917770732	NA
Chlamydera_maculata	NA	4.945207489	NA	NA	NA	NA	4.96	NA	NA	NA	NA
Chlamydera_nuchalis	NA	5.375278408	NA	5.295814236	NA	NA	5.373	NA	NA	5.295814236	NA
Chlamydotis_undulata	NA	7.314885666	NA	NA	NA	NA	NA	NA	NA	NA	NA
Chlidonias_hybrida	NA	4.477336814	NA	NA	NA	NA	4.414	NA	NA	NA	NA
Chloebia_gouldiae	NA	NA	NA	NA	NA	NA	NA	NA	NA	2.302585093	NA
Chloephaga_hybrida	NA	7.752335163	NA	NA	NA	NA	7.898	NA	NA	NA	NA
Chloephaga_melanoptera	NA	8.03592637	NA	NA	NA	NA	NA	NA	NA	NA	NA
Chloephaga_picta	NA	7.982757702	NA	NA	NA	NA	NA	NA	NA	NA	NA
Chloephaga_poliocephala	NA	7.708747386	NA	NA	NA	NA	6.865	NA	NA	NA	NA
Chloroceryle_amazona	NA	4.842216642	NA	NA	NA	NA	4.781	NA	NA	NA	NA
Chloroceryle_americana	NA	3.522431247	NA	NA	NA	NA	3.537	NA	NA	NA	NA
Chlorocichla_flavicollis	NA	3.870158801	NA	NA	NA	NA	NA	NA	NA	3.813307032	NA
Chlorophonia_cyanea	NA	2.63905733	NA	NA	NA	NA	2.674	NA	NA	2.63905733	NA
Chloropsis_hardwickii	NA	3.488902962	NA	NA	NA	NA	NA	NA	NA	3.16758253	NA
Chloropsis_palawanensis	NA	3.422632662	NA	NA	NA	NA	3.418	NA	NA	3.417726684	NA
Chlorospingus_ophthalmicus	NA	3.139832618	NA	NA	NA	NA	2.883	NA	NA	2.944438979	NA
Chlorospingus_pileatus	NA	3.027715319	NA	NA	NA	NA	2.986	NA	NA	NA	NA
Chlorostilbon_melisugus	NA	NA	NA	NA	1.609437912	NA	NA	NA	NA	NA	NA
Chlorostilbon_ricordii	NA	1.236923904	NA	NA	NA	NA	1.012	NA	NA	NA	NA
Chlorothraupis_carmioli	NA	3.662278772	NA	NA	NA	NA	NA	NA	NA	3.663561646	NA
Chondrohierax_uncinatus	NA	5.665561262	NA	NA	NA	NA	NA	NA	NA	NA	NA
Chordeiles_minor	NA	4.373238129	NA	NA	NA	NA	4.045	NA	NA	NA	NA
Chrysococcyx_basalis	NA	3.157000421	NA	NA	NA	NA	3.116	NA	NA	NA	NA
Chrysococcyx_caprius	NA	3.513781742	NA	NA	NA	NA	NA	NA	NA	NA	NA
Chrysococcyx_lucidus	NA	3.196630216	NA	NA	NA	NA	3.1	NA	NA	NA	NA
Chrysococcyx_minutillus	NA	2.924504764	NA	NA	NA	NA	2.741	NA	NA	NA	NA
Chrysococcyx_osculans	NA	3.430756184	NA	NA	NA	NA	3.332	NA	NA	NA	NA
Chrysocolaptes_lucidus	4.955827058	5.141176108	NA	NA	NA	NA	4.787	NA	NA	NA	NA
Chrysolophus_amherstiae	NA	6.570882962	NA	NA	NA	NA	NA	NA	NA	NA	NA
Chrysolophus_pictus	NA	6.451654555	NA	NA	6.445719819	NA	6.018	NA	NA	NA	NA
Chthonicola_sagittatus	NA	2.587764035	NA	NA	NA	NA	2.603	NA	NA	NA	NA
Chunga_burmeisteri	NA	7.173000006	NA	NA	NA	NA	NA	NA	NA	NA	NA
Cichlerminia_lherminieri	NA	NA	NA	NA	NA	NA	NA	NA	NA	4.605170186	NA
Cicinnurus_regius	NA	3.970291914	NA	3.951243719	NA	NA	3.879	NA	NA	3.951243719	NA
Ciconia_abdimii	NA	7.242797923	NA	NA	NA	NA	NA	NA	NA	NA	NA
Ciconia_boyciana	NA	8.171316875	NA	NA	NA	NA	NA	NA	NA	NA	NA
Ciconia_ciconia	NA	8.116715625	NA	NA	NA	NA	NA	8.0850247	8.116715625	NA	NA
Ciconia_episcopus	NA	7.630946581	NA	NA	NA	NA	NA	NA	NA	NA	NA
Ciconia_maguari	NA	8.29404964	NA	NA	NA	NA	NA	NA	NA	NA	NA
Ciconia_nigra	NA	8.006367568	NA	NA	NA	NA	NA	8.006367568	7.981391582	NA	NA
Cinclidium_leucurum	NA	3.295836866	NA	NA	NA	NA	3.252	NA	NA	NA	NA
Cinclodes_albidiventris	NA	3.398694251	NA	NA	NA	NA	NA	NA	NA	NA	NA
Cinclodes_albiventris	NA	3.398694251	NA	NA	NA	NA	NA	NA	NA	NA	NA
Cinclodes_fuscus	NA	3.398694251	3.416085994	NA	NA	NA	3.207	NA	NA	3.416085994	NA
Cinclodes_patagonicus	NA	3.570236674	NA	NA	NA	NA	3.974	NA	NA	3.974058396	NA
Cincloramphus_cruralis	NA	3.979681654	NA	NA	NA	NA	3.761	NA	NA	3.761200116	NA
Cincloramphus_mathewsi	NA	3.401197382	NA	NA	NA	NA	NA	NA	NA	3.218875825	NA
Cinclosoma_cinnamomeum	NA	4.049608668	NA	4.070734697	NA	NA	NA	NA	NA	4.070734697	NA
Cinclosoma_punctatum	NA	4.729156166	NA	NA	NA	NA	4.614	NA	NA	NA	NA
Cinclus_cinclus	NA	4.122283931	4.116758157	NA	NA	NA	NA	4.12552018	4.122283931	NA	NA
Cinclus_mexicanus	NA	4.02356438	NA	NA	NA	NA	NA	4.056988776	NA	4.056988776	NA
Cinnyricinclus_leucogaster	NA	3.787592927	NA	NA	NA	NA	NA	NA	NA	NA	NA
Circaetus_cinereus	NA	7.624618986	NA	NA	NA	NA	NA	NA	NA	NA	NA
Circaetus_fasciolatus	NA	6.929027414	NA	NA	NA	NA	NA	NA	NA	NA	NA
Circaetus_gallicus	NA	7.448479453	NA	NA	NA	NA	NA	NA	NA	NA	NA
Circus_aeruginosus	NA	6.408528791	6.424869024	NA	NA	NA	6.343	6.370756781	6.567375418	NA	NA
Circus_cyaneus	NA	6.078788375	NA	NA	NA	NA	5.769	6.078788375	5.97126184	NA	NA
Cissa_chinensis	NA	4.861748513	4.668144985	NA	NA	NA	NA	NA	NA	4.668144985	NA
Cissopis_leverianus	NA	4.365643155	NA	NA	NA	NA	NA	NA	NA	4.33073334	NA
Cisticola_cherinus	NA	2.287471455	NA	NA	NA	NA	NA	NA	NA	2.302585093	NA
Cisticola_exilis	NA	1.991293155	NA	NA	NA	NA	2.303	NA	NA	NA	NA
Cisticola_fulvicapilla	NA	2.1102132	NA	NA	NA	NA	2.327	NA	NA	2.332143895	NA
Cistothorus_palustris	NA	2.420368129	NA	NA	NA	NA	NA	NA	NA	NA	NA
Cladorhynchus_leucocephalus	NA	5.371800143	NA	NA	NA	NA	5.399	NA	NA	NA	NA
Clamator_glandarius	NA	5.020585625	NA	NA	NA	NA	NA	NA	NA	NA	NA
Clangula_hyemalis	NA	6.701960366	6.632041302	NA	NA	NA	NA	6.586171655	6.770789424	NA	NA
Claravis_pretiosa	NA	4.254193263	NA	NA	NA	NA	4.123	NA	NA	NA	NA
Climacteris_erythrops	NA	3.148453361	NA	NA	NA	NA	NA	NA	NA	NA	NA
Climacteris_melanurus	NA	3.46260601	NA	NA	NA	NA	3.512	NA	NA	NA	NA
Climacteris_picumnus	NA	3.380994674	NA	3.411147713	NA	NA	3.412	NA	NA	3.411147713	NA
Climacteris_rufus	NA	3.48661026	NA	3.505557397	NA	NA	3.506	NA	NA	3.505557397	NA
Clytorhynchus_pachycephaloides	NA	3.264804757	NA	NA	NA	NA	3.726	NA	NA	NA	NA
Cnemophilus_loriae	NA	4.406719247	NA	NA	NA	NA	NA	NA	NA	NA	NA
Cnemotriccus_fuscatus	NA	2.610069793	NA	NA	NA	NA	NA	NA	NA	2.602689685	NA
Coaracina_papuensis	NA	NA	NA	4.382026635	NA	NA	NA	NA	NA	NA	NA
Coccothraustes_coccothraustes	NA	4.02624415	NA	NA	NA	NA	NA	4.001863709	4.036008985	3.988984047	NA
Coccothraustes_vespertinus	NA	4.085976313	NA	NA	NA	NA	4.046	NA	NA	NA	NA
Coccyzus_americanus	NA	4.110873864	NA	NA	NA	NA	4.043	NA	NA	NA	NA
Coccyzus_erythropthalmus	NA	3.903453055	NA	NA	NA	NA	3.979	NA	NA	NA	NA
Coccyzus_minor	NA	4.186999705	NA	NA	NA	NA	NA	NA	NA	NA	NA
Coccyzus_vetula	NA	4.561740628	NA	NA	NA	NA	4.598	NA	NA	NA	NA
Cochlearius_cochlearius	NA	6.454805404	NA	NA	NA	NA	NA	NA	NA	NA	NA
Coereba_flaveola	NA	2.302585093	NA	NA	NA	NA	2.145	2.140066163	NA	2.140066163	NA
Colaptes_auratus	5.030437921	4.872687816	NA	NA	NA	NA	5.029	NA	NA	NA	NA
Colibri_coruscans	NA	1.902107526	NA	NA	NA	NA	NA	NA	NA	NA	NA
Colinus_virginianus	NA	5.155216523	NA	NA	5.365976015	NA	NA	NA	NA	NA	NA
Colius_striatus	NA	3.96081317	NA	NA	NA	NA	3.85	NA	NA	NA	NA
Collocalia_esculenta	NA	1.924248652	NA	NA	NA	NA	1.668	NA	NA	NA	NA
Collocalia_spodiopygia	NA	2.2300144	NA	NA	NA	NA	1.915	NA	NA	NA	NA
Colluricincla_harmonica	NA	4.213977737	NA	4.147885329	NA	NA	4.148	NA	NA	4.147885329	NA
Colluricincla_megarhyncha	NA	3.527830033	NA	NA	NA	NA	3.583	NA	NA	NA	NA
Colonia_colonus	NA	2.890371758	NA	NA	NA	NA	2.818	NA	NA	2.821378886	NA
Columba_arquatrix	NA	5.964221811	NA	NA	NA	NA	6.215	NA	NA	NA	NA
Columba_guinea	NA	5.826000107	NA	NA	NA	NA	5.927	NA	NA	NA	NA
Columba_leucocephala	NA	NA	NA	NA	5.986954392	NA	NA	NA	NA	NA	NA
Columba_leucomela	NA	6.040135657	NA	NA	NA	NA	5.987	NA	NA	NA	NA
Columba_leuconota	NA	5.65248918	NA	NA	NA	NA	NA	NA	NA	NA	NA
Columba_livia	NA	5.768320996	NA	NA	NA	NA	NA	5.636573725	5.882486385	NA	NA
Columba_oenas	NA	5.690359454	NA	NA	NA	NA	NA	5.673323267	5.673323267	NA	NA
Columba_palumbus	NA	6.194405391	6.187914986	NA	NA	NA	NA	6.216606101	6.194405391	NA	NA
Columba_vitiensis	NA	5.850044982	NA	NA	NA	NA	5.94	NA	NA	NA	NA
Columbina_buckleyi	NA	4.051784948	NA	NA	NA	NA	NA	NA	NA	NA	NA
Columbina_cruziana	NA	NA	3.829727763	NA	NA	NA	NA	NA	NA	NA	NA
Columbina_inca	NA	3.886705197	NA	NA	NA	NA	3.75	3.871201011	NA	NA	NA
Columbina_minuta	NA	3.493472658	NA	NA	NA	NA	3.392	NA	NA	NA	NA
Columbina_passerina	NA	3.555348061	NA	NA	NA	NA	3.496	NA	NA	NA	NA
Columbina_picui	NA	3.850147602	NA	NA	NA	NA	3.944	NA	NA	NA	NA
Columbina_talpacoti	NA	3.836760521	NA	NA	NA	NA	3.852	NA	NA	NA	NA
Conopophaga_lineata	NA	3.23277873	NA	NA	NA	NA	3.08	NA	NA	3.08190997	NA
Conopophila_albogularis	NA	2.433613355	NA	NA	NA	NA	2.351	NA	NA	NA	NA
Conopophila_rufogularis	NA	2.379546134	NA	2.379546134	NA	NA	NA	NA	NA	2.379546134	NA
Contopus_cooperi	NA	3.489411739	NA	NA	NA	NA	NA	NA	NA	NA	NA
Contopus_latirostris	NA	2.415913778	NA	NA	NA	NA	2.359	NA	NA	2.360854001	NA
Contopus_virens	NA	2.635479508	NA	NA	NA	NA	NA	2.653241965	NA	2.653241965	NA
Copsychus_malabaricus	NA	NA	NA	NA	NA	NA	NA	NA	NA	3.401197382	NA
Copsychus_saularis	NA	3.604138226	NA	NA	NA	NA	3.502	NA	NA	3.502549876	NA
Coracias_caudatus	NA	4.80811103	NA	NA	NA	NA	NA	NA	NA	NA	NA
Coracias_garrulus	NA	4.983606622	NA	NA	NA	NA	4.862	4.990432587	4.983606622	NA	NA
Coracina_caledonica	NA	4.971547905	NA	NA	NA	NA	4.979	NA	NA	4.978800571	NA
Coracina_maxima	NA	4.844187086	NA	NA	NA	NA	4.903	NA	NA	NA	NA
Coracina_novaehollandiae	NA	4.746090877	NA	4.849683763	NA	NA	4.85	NA	NA	4.849683763	NA
Coracina_papuensis	NA	4.201203954	NA	NA	NA	NA	NA	NA	NA	NA	NA
Coracina_tenuirostris	NA	4.069026754	NA	NA	NA	NA	4.073	NA	NA	NA	NA
Coracopsis_nigra	NA	5.265277512	NA	NA	NA	5.752572639	NA	NA	NA	NA	NA
Coracopsis_vasa	NA	6.263398263	NA	NA	NA	NA	NA	NA	NA	NA	NA
Coragyps_atratus	NA	7.640363528	NA	NA	NA	NA	7.489	NA	NA	NA	NA
Corcorax_melanorhamphos	NA	5.897153868	NA	5.855358414	NA	NA	5.855	NA	NA	5.855358414	NA
Cormobates_leucophaea	NA	3.104586678	NA	3.109060959	NA	NA	3.107	NA	NA	3.109060959	NA
Corvus_albicollis	NA	6.848005275	NA	NA	NA	NA	NA	NA	NA	6.802394763	NA
Corvus_albus	NA	6.328829243	NA	NA	NA	NA	6.37	NA	NA	6.370072201	NA
Corvus_bennetti	NA	5.982045325	NA	5.937536205	NA	NA	6.108	NA	NA	NA	NA
Corvus_brachyrhynchos	NA	6.115892125	NA	6.083359812	NA	NA	6.083	NA	NA	6.083359812	NA
Corvus_capensis	NA	6.315358002	NA	NA	NA	NA	NA	NA	NA	NA	NA
Corvus_caurinus	NA	5.958424693	NA	5.950642553	NA	NA	5.923	NA	NA	NA	NA
Corvus_corax	NA	7.00033446	7.247792582	6.958353332	NA	NA	6.958	7.090535064	6.947937069	7.247792582	NA
Corvus_cornix	NA	NA	6.249782173	NA	NA	NA	NA	NA	NA	NA	NA
Corvus_corone	NA	6.299867942	6.26139626	6.285066562	NA	NA	6.285	6.299867942	6.158460938	6.26139626	NA
Corvus_coronoides	NA	6.461468176	NA	6.514712691	NA	NA	6.363	NA	NA	6.514712691	NA
Corvus_cryptoleucus	NA	6.285066562	NA	6.280395839	NA	NA	6.321	NA	NA	6.280395839	NA
Corvus_dauuricus	NA	5.320567975	NA	NA	NA	NA	5.375	NA	NA	NA	NA
Corvus_frugilegus	NA	6.11699527	6.233037234	6.190315406	NA	NA	6.254	6.11699527	6.11699527	6.233037234	NA
Corvus_mellori	NA	6.285532437	NA	5.703782475	NA	NA	5.704	NA	NA	5.703782475	NA
Corvus_monedula	NA	5.505331536	5.353231597	5.505331536	NA	NA	5.511	NA	NA	5.353231597	NA
Corvus_moneduloides	NA	5.733341277	NA	NA	NA	NA	5.589	NA	NA	NA	NA
Corvus_orru	NA	6.309918278	NA	6.258050656	NA	NA	6.304	NA	NA	6.258050656	NA
Corvus_ossifragus	NA	5.652664603	NA	5.65248918	NA	NA	5.707	5.65248918	NA	5.65248918	NA
Corvus_ruficollis	NA	6.385194399	NA	NA	NA	NA	NA	NA	NA	NA	NA
Corydon_sumatranus	NA	4.941642423	NA	NA	NA	NA	NA	NA	NA	NA	NA
Coryphistera_alaudina	NA	3.392829132	NA	NA	NA	NA	3.535	NA	NA	3.535145354	NA
Coryphospingus_cucullatus	NA	2.646174797	NA	NA	NA	NA	2.679	NA	NA	2.681021529	NA
Corythaeola_cristata	NA	6.907755279	NA	NA	NA	NA	NA	NA	NA	NA	NA
Corythaixoides_concolor	NA	5.573104151	NA	NA	NA	NA	5.429	NA	NA	NA	NA
Corythornis_cristata	NA	NA	2.388762789	NA	NA	NA	NA	NA	NA	NA	NA
Coscoroba_coscoroba	NA	8.30647216	NA	NA	NA	NA	NA	NA	NA	NA	NA
Cossypha_caffra	NA	3.349026509	NA	NA	NA	NA	3.384	NA	NA	3.349904087	NA
Coturnicops_noveboracensis	NA	4.109233175	NA	NA	NA	NA	3.961	NA	NA	NA	NA
Coturnix_chinensis	NA	3.713572067	NA	NA	NA	NA	3.215	NA	NA	NA	NA
Coturnix_coturnix	NA	4.592591404	NA	NA	5.240688254	NA	4.211	4.49980967	4.569543008	NA	NA
Coturnix_pectoralis	NA	4.614872961	NA	NA	NA	NA	4.505	NA	NA	NA	NA
Coua_caerulea	NA	5.504314759	NA	NA	NA	NA	NA	NA	NA	NA	NA
Cracticus_nigrogularis	NA	4.841427376	NA	5.049856007	NA	NA	4.812	NA	NA	NA	NA
Cracticus_quoyi	NA	5.135798437	NA	NA	NA	NA	5.193	NA	NA	NA	NA
Cracticus_torquatus	NA	4.390428738	NA	4.645351976	NA	NA	4.646	NA	NA	4.645351976	NA
Crateroscelis_nigrorufa	NA	2.48490665	NA	NA	NA	NA	2.741	NA	NA	NA	NA
Crateroscelis_robusta	NA	2.90416508	NA	NA	NA	NA	NA	NA	NA	NA	NA
Crax_alector	NA	7.976767098	NA	NA	NA	NA	NA	NA	NA	NA	NA
Crax_rubra	NA	8.326758815	NA	NA	NA	NA	NA	NA	NA	NA	NA
Crex_crex	NA	5.046645732	5.219111808	NA	NA	NA	4.551	NA	NA	NA	NA
Crinifer_piscator	NA	5.913503006	NA	NA	NA	NA	NA	NA	NA	NA	NA
Crossoptilon_auritum	NA	7.487173694	NA	NA	NA	NA	NA	NA	NA	NA	NA
Crossoptilon_crossoptilon	NA	7.58197445	NA	NA	NA	NA	NA	NA	NA	NA	NA
Crotophaga_ani	NA	4.724063716	NA	NA	NA	NA	4.607	NA	NA	NA	NA
Crypturellus_obsoletus	NA	6.052089169	NA	NA	NA	NA	NA	NA	NA	NA	NA
Crypturellus_soui	NA	5.353042266	NA	NA	NA	NA	NA	NA	NA	NA	NA
Crypturellus_tataupa	NA	5.386786015	NA	NA	NA	NA	NA	NA	NA	NA	NA
Cuculus_canorus	NA	4.714024591	4.646504049	NA	NA	NA	4.059	NA	NA	NA	NA
Cuculus_pallidus	NA	4.473921899	NA	NA	NA	NA	4.402	NA	NA	NA	NA
Cuculus_saturatus	NA	4.478472533	NA	NA	NA	NA	4.284	NA	NA	NA	NA
Culicicapa_helianthea	NA	2.104134154	NA	NA	NA	NA	2.017	NA	NA	2.014903021	NA
Curaeus_curaeus	NA	4.425445255	NA	NA	NA	NA	NA	NA	NA	4.49980967	NA
Cursorius_cursor	NA	4.927253685	NA	NA	NA	NA	NA	NA	NA	NA	NA
Cursorius_temminckii	NA	4.237000863	NA	NA	NA	NA	NA	NA	NA	NA	NA
Cyanerpes_cyaneus	NA	2.63905733	NA	NA	NA	NA	2.506	NA	NA	2.63905733	NA
Cyanocitta_cristata	NA	4.445588116	NA	4.489759334	NA	NA	4.49	4.489759334	NA	4.489759334	NA
Cyanocitta_stelleri	NA	4.787491743	NA	4.852030264	NA	NA	4.743	4.852030264	NA	4.852030264	NA
Cyanocorax_affinis	NA	5.358941988	NA	NA	NA	NA	5.318	NA	NA	NA	NA
Cyanocorax_chrysops	NA	5.087596335	NA	NA	NA	NA	NA	NA	NA	5.056245805	NA
Cyanocorax_morio	NA	5.365976015	NA	NA	NA	NA	NA	NA	NA	NA	NA
Cyanocorax_yncas	NA	4.370923556	NA	NA	NA	NA	NA	NA	NA	4.363098625	NA
Cyanoliseus_patagonus	NA	5.609471795	NA	NA	NA	5.592850914	NA	NA	NA	NA	NA
Cyanopica_cyana	NA	NA	NA	NA	NA	NA	NA	NA	NA	4.276666119	NA
Cyanopsitta_spixii	NA	NA	NA	NA	NA	5.886104031	NA	NA	NA	NA	NA
Cyanoramphus_auriceps	NA	3.82809777	NA	NA	NA	3.875359021	3.497	NA	NA	NA	NA
Cyanoramphus_novaezelandiae	NA	4.446760449	NA	NA	NA	4.317488114	4.078	NA	NA	NA	NA
Cyanoramphus_unicolor	NA	5.011301739	NA	NA	NA	5.011301739	4.468	NA	NA	NA	NA
Cyclarhis_gujanensis	NA	3.358637767	NA	3.360375387	NA	NA	3.526	NA	NA	3.360375387	NA
Cyclopsitta_diophthalma	NA	NA	NA	NA	NA	3.496507561	3.497	NA	NA	NA	NA
Cyclopsitta_gulielmitertii	NA	NA	NA	NA	NA	3.384390263	3.384	NA	NA	NA	NA
Cygnus_atratus	NA	8.640472208	NA	NA	NA	NA	8.597	NA	NA	NA	NA
Cygnus_buccinator	NA	9.239899174	NA	NA	NA	NA	9.006	NA	NA	NA	NA
Cygnus_columbianus	NA	8.756210092	NA	NA	NA	NA	8.894	8.817297784	8.756210092	NA	NA
Cygnus_cygnus	NA	9.149846992	NA	NA	NA	NA	8.865	9.15377002	9.143131622	NA	NA
Cygnus_melancoryphus	NA	8.360539381	NA	NA	NA	NA	NA	NA	NA	NA	NA
Cygnus_olor	NA	9.233079859	NA	NA	NA	NA	NA	NA	NA	NA	NA
Cymbilaimus_lineatus	NA	3.601413428	NA	NA	NA	NA	3.356	NA	NA	NA	NA
Cyornis_rubeculoides	NA	2.656756907	NA	NA	NA	NA	2.506	NA	NA	NA	NA
Cyphorhinus_arada	NA	3.037353948	NA	NA	NA	NA	2.93	NA	NA	2.928523524	NA
Cypsiurus_parvus	NA	2.610069793	NA	NA	NA	NA	NA	NA	NA	NA	NA
Cyrtonyx_montezumae	NA	5.223324388	NA	NA	NA	NA	5.252	NA	NA	NA	NA
Dacelo_gaudichaud	NA	4.96284463	NA	NA	NA	NA	NA	NA	NA	NA	NA
Dacelo_leachii	NA	5.773308537	NA	NA	NA	NA	5.616	NA	NA	NA	NA
Dacelo_novaeguineae	NA	5.829901043	NA	NA	5.81263688	NA	5.617	NA	NA	NA	NA
Dacnis_cayana	NA	2.555287447	NA	NA	NA	NA	NA	NA	NA	2.564949357	NA
Daphoenositta_chrysoptera	NA	2.459588842	NA	NA	NA	NA	2.603	NA	NA	NA	NA
Daption_capense	NA	6.051500761	NA	NA	NA	NA	NA	NA	NA	NA	NA
Daptrius_ater	NA	5.893024474	NA	NA	NA	NA	NA	NA	NA	NA	NA
Dasyornis_brachypterus	NA	3.725693427	NA	NA	NA	NA	3.784	NA	NA	NA	NA
Dasyornis_broadbenti	NA	4.218036035	NA	4.422448549	NA	NA	4.422	NA	NA	4.422448549	NA
Delichon_urbicum	NA	2.819889683	NA	NA	NA	NA	NA	2.972975286	NA	2.674148649	NA
Dendragapus_canadensis	NA	6.12249281	NA	NA	NA	NA	6.255	NA	NA	NA	NA
Dendragapus_obscurus	NA	6.965080346	NA	NA	NA	NA	7.028	NA	NA	NA	NA
Dendrocincla_fuliginosa	NA	3.706842154	NA	NA	NA	NA	3.673	NA	NA	3.673765816	NA
Dendrocitta_vagabunda	NA	4.691347882	NA	NA	NA	NA	NA	NA	NA	4.605170186	NA
Dendrocolaptes_certhia	NA	4.244558934	NA	NA	NA	NA	4.199	NA	NA	4.200204953	NA
Dendrocopos_major	4.406719247	4.337290741	NA	NA	NA	NA	NA	4.4959132	4.318820559	NA	NA
Dendrocopos_medius	4.077537444	4.077537444	NA	NA	NA	NA	NA	4.077537444	4.077537444	NA	NA
Dendrocopos_minor	NA	2.995732274	NA	NA	NA	NA	NA	3.068052935	2.985681938	NA	NA
Dendrocygna_arborea	NA	7.047517221	NA	NA	NA	NA	NA	NA	NA	NA	NA
Dendrocygna_arcuata	NA	6.655011258	NA	NA	NA	NA	6.593	NA	NA	NA	NA
Dendrocygna_autumnalis	NA	6.717199917	NA	NA	NA	NA	NA	NA	NA	NA	NA
Dendrocygna_eytoni	NA	6.674561392	NA	NA	6.6147256	NA	6.615	NA	NA	NA	NA
Dendrocygna_viduata	NA	6.513230111	NA	NA	NA	NA	NA	NA	NA	NA	NA
Dendroica_caerulescens	NA	2.32238772	NA	NA	NA	NA	2.277	2.240709689	NA	2.240709689	NA
Dendroica_castanea	NA	2.494306774	NA	NA	NA	NA	NA	2.48490665	NA	2.48490665	NA
Dendroica_coronata	NA	2.529720666	NA	NA	NA	NA	NA	2.533696814	NA	NA	2.533696814
Dendroica_magnolia	NA	2.151762203	NA	NA	NA	NA	NA	2.163323026	NA	2.163323026	NA
Dendroica_pensylvanica	NA	NA	NA	NA	NA	NA	NA	2.240709689	NA	2.240709689	NA
Dendroica_petechia	NA	2.302585093	NA	NA	NA	NA	2.404	2.282382386	NA	2.282382386	2.282382386
Dendropicos_fuscescens	3.258096538	3.394508394	NA	NA	NA	NA	NA	NA	NA	NA	NA
Dendroplex_picus	NA	3.676300672	NA	NA	NA	NA	3.543	NA	NA	NA	NA
Deroptyus_accipitrinus	NA	5.505331536	NA	NA	NA	5.527045296	5.527	NA	NA	NA	NA
Dicaeum_aeruginosum	NA	2.197224577	NA	NA	NA	NA	2.471	NA	NA	2.468099531	NA
Dicaeum_hirundinaceum	NA	2.174751721	NA	NA	NA	NA	1.386	NA	NA	2.079441542	NA
Dicrurus_bracteatus	NA	4.40976339	NA	NA	NA	NA	NA	NA	NA	NA	NA
Dicrurus_hottentottus	NA	4.371765839	NA	4.194189897	NA	NA	NA	NA	NA	NA	NA
Didunculus_strigirostris	NA	5.991464547	NA	NA	NA	NA	NA	NA	NA	NA	NA
Dinopium_javanense	4.369447852	4.340879066	NA	NA	NA	NA	4.702	NA	NA	NA	NA
Diomedea_chrysostoma	NA	NA	NA	NA	NA	NA	NA	NA	NA	NA	8.162658812
Diomedea_exulans	NA	8.985946039	NA	NA	NA	NA	NA	8.942460927	NA	NA	8.942460927
Diopsittaca_nobilis	NA	5.003946306	NA	NA	NA	4.912654886	NA	NA	NA	NA	NA
Diuca_diuca	NA	3.594568775	NA	NA	NA	NA	NA	NA	NA	NA	NA
Dives_dives	NA	4.558078578	NA	NA	NA	NA	NA	NA	NA	4.566429358	NA
Dolichonyx_oryzivorus	NA	3.539508997	NA	NA	NA	NA	NA	3.6558396	NA	3.6558396	NA
Donacobius_atricapilla	NA	3.624340933	NA	NA	NA	NA	NA	NA	NA	3.549617387	NA
Dromaius_novaehollandiae	NA	10.4968144	NA	NA	NA	NA	NA	NA	NA	NA	NA
Dromas_ardeola	NA	5.734150011	NA	NA	NA	NA	NA	NA	NA	NA	NA
Drymodes_brunneopygia	NA	3.524888854	NA	3.6558396	NA	NA	3.655	NA	NA	3.6558396	NA
Dryocopus_lineatus	5.192956851	NA	NA	NA	NA	NA	NA	NA	NA	NA	NA
Dryocopus_martius	5.521460918	5.771441123	NA	NA	NA	NA	NA	5.610021095	5.771441123	NA	NA
Dryocopus_pileatus	5.814130532	5.716616433	NA	NA	NA	NA	5.711	NA	NA	NA	NA
Dryoscopus_cubla	NA	3.267665989	NA	NA	NA	NA	3.273	NA	NA	3.27336401	NA
Ducula_aenea	NA	6.37502482	NA	NA	NA	NA	6.492	NA	NA	NA	NA
Ducula_badia	NA	6.195425279	NA	NA	NA	NA	NA	NA	NA	NA	NA
Ducula_bicolor	NA	6.125886168	NA	NA	NA	NA	5.94	NA	NA	NA	NA
Ducula_goliath	NA	6.396929655	NA	NA	NA	NA	6.659	NA	NA	NA	NA
Ducula_melanochroa	NA	6.499787041	NA	NA	NA	NA	6.613	NA	NA	NA	NA
Ducula_oceanica	NA	5.92157842	NA	NA	NA	NA	NA	NA	NA	NA	NA
Ducula_pacifica	NA	5.978885765	NA	NA	NA	NA	5.994	NA	NA	NA	NA
Ducula_perspicillata	NA	6.508769137	NA	NA	NA	NA	NA	NA	NA	NA	NA
Ducula_pinon	NA	6.628041376	NA	NA	NA	NA	NA	NA	NA	NA	NA
Ducula_radiata	NA	5.686975356	NA	NA	NA	NA	NA	NA	NA	NA	NA
Dulus_dominicus	NA	3.864407151	NA	NA	NA	NA	3.863	NA	NA	3.862832761	NA
Dumetella_carolinensis	NA	3.565298392	NA	NA	NA	NA	3.643	3.632309103	NA	3.632309103	3.632309103
Dysithamnus_mentalis	NA	2.714694744	NA	NA	NA	NA	2.417	NA	NA	2.415913778	NA
Eclectus_roratus	NA	6.073044534	NA	NA	6.059123196	6.059123196	5.73	NA	NA	NA	NA
Egretta_caerulea	NA	5.827473947	NA	NA	NA	NA	NA	NA	NA	NA	NA
Egretta_garzetta	NA	6.204557763	NA	NA	NA	NA	NA	6.109247583	5.743003188	NA	NA
Egretta_novaehollandiae	NA	6.292679634	NA	NA	NA	NA	6.349	NA	NA	NA	NA
Egretta_rufescens	NA	6.419587679	NA	NA	NA	NA	NA	NA	NA	NA	NA
Egretta_thula	NA	5.913503006	NA	NA	NA	NA	NA	NA	NA	NA	NA
Elaenia_frantzii	NA	2.947067102	NA	NA	NA	NA	3.068	NA	NA	2.965273066	NA
Elaenia_martinica	NA	3.058707073	NA	NA	NA	NA	2.922	2.923161581	NA	2.923161581	NA
Elanus_axillaris	NA	5.581614841	NA	NA	NA	NA	5.477	NA	NA	NA	NA
Elseyornis_melanops	NA	3.449987546	NA	NA	NA	NA	NA	NA	NA	NA	NA
Emberiza_aureola	NA	NA	NA	NA	NA	NA	NA	3.051639905	2.975529566	NA	NA
Emberiza_cirlus	NA	3.228826156	NA	NA	NA	NA	NA	3.16758253	3.242592351	3.139832618	NA
Emberiza_citrinella	NA	3.391147046	3.352707173	NA	NA	NA	NA	3.391147046	3.288401888	3.352707173	NA
Emberiza_elegans	NA	NA	NA	NA	NA	NA	NA	NA	NA	3.020424886	NA
Emberiza_hortulana	NA	3.048087504	NA	NA	NA	NA	NA	3.169685581	3.295836866	NA	NA
Emberiza_melanocephala	NA	NA	NA	NA	NA	NA	NA	3.34462703	3.346389145	NA	NA
Emberiza_rutila	NA	2.855032391	2.843745917	NA	NA	NA	NA	NA	NA	2.843745917	NA
Emberiza_schoeniclus	NA	2.93385687	3.023833704	NA	NA	NA	NA	2.93385687	2.912350665	3.023833704	NA
Emberiza_spodocephala	NA	2.874976072	NA	NA	NA	NA	NA	NA	NA	2.890371758	NA
Empidonax_minimus	NA	2.32971376	NA	NA	NA	NA	2.349	2.351375257	NA	2.351375257	NA
Empidonax_oberholseri	NA	NA	NA	NA	NA	NA	NA	2.506885557	NA	NA	2.506885557
Empidonax_virescens	NA	2.541601993	NA	NA	NA	NA	NA	2.557227311	NA	2.557227311	NA
Enicognathus_ferrugineus	NA	5.117694366	NA	NA	NA	5.173887288	5.214	NA	NA	NA	NA
Enicognathus_leptorhynchus	NA	5.602524643	NA	NA	NA	NA	NA	NA	NA	NA	NA
Enicurus_scouleri	NA	2.766319109	NA	NA	NA	NA	2.639	NA	NA	2.63905733	NA
Entomyzon_cyanotis	NA	4.619319609	NA	4.668144985	4.668144985	NA	4.668	NA	NA	4.668144985	NA
Eopsaltria_australis	NA	3.008154794	NA	2.975529566	NA	NA	2.965	NA	NA	2.975529566	NA
Eopsaltria_georgiana	NA	2.952302716	NA	2.985681938	NA	NA	2.984	NA	NA	NA	NA
Eopsaltria_griseogularis	NA	2.989462661	NA	3.04927304	NA	NA	3.083	NA	NA	3.04927304	NA
Eopsaltria_pulverulenta	NA	2.978077338	NA	NA	NA	NA	NA	NA	NA	NA	NA
Eos_bornea	NA	5.049856007	NA	NA	NA	4.787491743	NA	NA	NA	NA	NA
Eos_cyanogenia	NA	5.117993812	NA	NA	NA	4.787491743	NA	NA	NA	NA	NA
Eos_squamata	NA	NA	NA	NA	NA	4.605170186	NA	NA	NA	NA	NA
Ephippiorhynchus_asiaticus	NA	8.318742253	NA	NA	NA	NA	NA	NA	NA	NA	NA
Ephippiorhynchus_senegalensis	NA	8.726237818	NA	NA	NA	NA	NA	NA	NA	NA	NA
Epinecrophylla_fulviventris	NA	NA	NA	NA	NA	NA	2.324	NA	NA	NA	NA
Epthianura_albifrons	NA	2.587764035	NA	NA	NA	NA	NA	NA	NA	NA	NA
Epthianura_aurifrons	NA	2.351375257	NA	2.332143895	NA	NA	2.327	NA	NA	2.332143895	NA
Epthianura_tricolor	NA	2.370243741	NA	2.370243741	NA	NA	2.251	NA	NA	2.370243741	NA
Eremophila_alpestris	NA	3.533686565	NA	NA	NA	NA	3.277	3.549617387	3.511545439	NA	NA
Eremophila_biloba	NA	NA	3.15912582	NA	NA	NA	NA	NA	NA	NA	NA
Eremophila_bilopha	NA	NA	NA	NA	NA	NA	NA	NA	NA	3.15912582	NA
Erithacus_rubecula	NA	2.86505395	2.818398258	NA	NA	NA	NA	2.86505395	2.850706502	2.818398258	2.818398258
Erythrogonys_cinctus	NA	3.931825633	NA	NA	NA	NA	3.912	NA	NA	NA	NA
Erythropygia_coryphaeus	NA	NA	NA	NA	NA	NA	3.138	NA	NA	NA	NA
Erythrura_gouldiae	NA	2.674148649	NA	NA	NA	NA	2.565	NA	NA	NA	NA
Erythrura_trichroa	NA	2.656756907	NA	NA	NA	NA	2.067	NA	NA	2.667228207	NA
Esacus_giganteus	NA	6.920177799	NA	NA	NA	NA	6.913	NA	NA	NA	NA
Estrilda_astrild	NA	2.102099566	NA	NA	NA	NA	NA	NA	NA	2.014903021	NA
Estrilda_caerulescens	NA	2.186051277	NA	NA	NA	NA	NA	NA	NA	NA	NA
Estrilda_melpoda	NA	2.037968293	NA	NA	NA	NA	2.128	NA	NA	NA	NA
Estrilda_troglodytes	NA	2.024853351	NA	NA	NA	NA	NA	NA	NA	1.808288771	NA
Eubucco_bourcierii	3.526360525	3.583518938	NA	NA	NA	NA	NA	NA	NA	NA	NA
Eudocimus_albus	NA	6.802394763	NA	NA	NA	NA	NA	NA	NA	NA	NA
Eudocimus_ruber	NA	6.421622268	NA	NA	NA	NA	NA	NA	NA	NA	NA
Eudromia_elegans	NA	6.519147288	NA	NA	NA	NA	NA	NA	NA	NA	NA
Eudynamys_scolopaceus	NA	5.344723739	NA	NA	NA	NA	5.45	NA	NA	NA	NA
Eudynamys_taitensis	NA	4.762173935	NA	NA	NA	NA	4.369	NA	NA	NA	NA
Eudyptes_chrysocome	NA	7.81197343	NA	NA	NA	NA	NA	NA	NA	NA	NA
Eudyptes_chrysolophus	NA	8.481566014	NA	NA	NA	NA	NA	NA	NA	NA	NA
Eudyptes_schlegeli	NA	8.411832676	NA	NA	NA	NA	NA	NA	NA	NA	NA
Eudyptula_minor	NA	7.053841384	NA	NA	NA	NA	NA	NA	NA	NA	NA
Eulampis_holosericeus	NA	1.757857918	NA	NA	NA	NA	1.732	NA	NA	NA	NA
Eulampis_jugularis	NA	2.254794429	NA	NA	NA	NA	2.322	NA	NA	NA	NA
Euneornis_campestris	NA	2.785011242	NA	NA	NA	NA	2.782	NA	NA	2.785011242	NA
Eunymphicus_cornutus	NA	4.86753445	NA	NA	NA	4.86753445	NA	NA	NA	NA	NA
Eunymphicus_uvaeensis	NA	NA	NA	NA	NA	NA	4.543	NA	NA	NA	NA
Euphagus_carolinus	NA	4.100989105	NA	NA	NA	NA	4.021	4.019980147	NA	4.019980147	NA
Euphagus_cyanocephalus	NA	4.137563681	NA	NA	NA	NA	4.227	4.226833745	NA	4.226833745	NA
Euphonia_jamaica	NA	2.821378886	NA	NA	NA	NA	2.78	NA	NA	2.778819272	NA
Euplectes_orix	NA	3.04927304	NA	NA	NA	NA	NA	NA	NA	2.791165108	NA
Eupodotis_afra	NA	6.535241271	NA	NA	NA	NA	NA	NA	NA	NA	NA
Eupodotis_vigorsii	NA	7.313220387	NA	NA	NA	NA	NA	NA	NA	NA	NA
Eurocephalus_anguitimens	NA	4.23483088	NA	NA	NA	NA	NA	NA	NA	NA	NA
Eurostopodus_argus	NA	4.605170186	NA	NA	NA	NA	4.277	NA	NA	NA	NA
Eurostopodus_macrotis	NA	4.886582645	NA	NA	NA	NA	5.128	NA	NA	NA	NA
Eurostopodus_mystacalis	NA	NA	NA	NA	NA	NA	5.136	NA	NA	NA	NA
Eurypyga_helias	NA	5.406050066	NA	NA	NA	NA	NA	NA	NA	NA	NA
Eurystomus_glaucurus	NA	4.686750173	NA	NA	NA	NA	NA	NA	NA	NA	NA
Eurystomus_orientalis	NA	4.999799015	NA	NA	NA	NA	NA	NA	NA	NA	NA
Falco_berigora	NA	6.331056911	NA	NA	6.331145915	NA	6.305	NA	NA	NA	NA
Falco_biarmicus	NA	6.428105273	NA	NA	NA	NA	NA	NA	NA	NA	NA
Falco_cenchroides	NA	5.150397236	NA	NA	5.211124155	NA	5.118	NA	NA	NA	NA
Falco_columbarius	NA	5.234178765	NA	NA	NA	NA	5.059	5.231108617	5.272999559	NA	NA
Falco_eleonorae	NA	5.938854597	NA	NA	NA	NA	5.814	5.953243334	5.966146739	NA	NA
Falco_longipennis	NA	5.505331536	NA	NA	5.420977379	NA	5.434	NA	NA	NA	NA
Falco_mexicanus	NA	6.626055278	NA	NA	NA	NA	6.459	NA	NA	NA	NA
Falco_naumanni	NA	5.027164596	NA	NA	NA	NA	4.863	5.068904202	5.027164596	NA	NA
Falco_peregrinus	NA	6.718106947	NA	NA	6.601365979	NA	6.575	NA	NA	NA	NA
Falco_rufigularis	NA	5.119489699	NA	NA	NA	NA	NA	NA	NA	NA	NA
Falco_rupicoloides	NA	5.564520407	NA	NA	NA	NA	NA	NA	NA	NA	NA
Falco_rusticolus	NA	7.255414705	NA	NA	NA	NA	NA	7.261927093	7.249215057	NA	NA
Falco_sparverius	NA	4.74927053	NA	NA	NA	NA	4.522	NA	NA	NA	NA
Falco_subbuteo	NA	5.347107531	NA	NA	NA	NA	5.425	5.351858133	5.344723739	NA	NA
Falco_subniger	NA	6.540705271	NA	NA	NA	NA	6.573	NA	NA	NA	NA
Falco_tinnunculus	NA	5.321789723	5.230841201	NA	NA	NA	5.211	5.448890225	5.214935758	NA	NA
Falco_vespertinus	NA	5.05465218	NA	NA	NA	NA	4.956	5.065754593	5.027164596	NA	NA
Falcunculus_frontatus	NA	3.335769576	NA	3.261935314	NA	NA	3.263	NA	NA	3.261935314	NA
Ficedula_albicollis	NA	2.529720666	NA	NA	NA	NA	2.445	2.332143895	2.541601993	NA	NA
Ficedula_hypoleuca	NA	2.547490136	2.546315278	NA	NA	NA	NA	2.48490665	2.63188884	NA	2.546315278
Florisuga_mellivora	NA	1.960094784	NA	NA	NA	NA	NA	NA	NA	NA	NA
Formicarius_analis	NA	4.125923975	NA	NA	NA	NA	3.992	NA	NA	3.992680908	NA
Formicarius_colma	NA	3.855452654	NA	NA	NA	NA	3.812	NA	NA	3.813307032	NA
Formicivora_grisea	NA	2.341805806	NA	NA	NA	NA	NA	NA	NA	2.2300144	NA
Forpus_coelestis	NA	3.297687005	NA	NA	NA	3.265759411	NA	NA	NA	NA	NA
Forpus_conspicillatus	NA	3.261935314	NA	NA	NA	3.27336401	NA	NA	NA	NA	NA
Forpus_cyanopygius	NA	3.5085559	NA	NA	NA	3.502549876	NA	NA	NA	NA	NA
Forpus_passerinus	NA	3.17805383	NA	NA	NA	3.17805383	2.996	NA	NA	NA	NA
Foudia_madagascariensis	NA	2.78346684	NA	NA	NA	NA	3.006	NA	NA	2.772588722	NA
Foulehaio_carunculatus	NA	3.587676949	NA	NA	NA	NA	NA	NA	NA	NA	NA
Francolinus_leucoscepus	NA	6.552507887	NA	NA	NA	NA	NA	NA	NA	NA	NA
Francolinus_levaillantoides	NA	6.037274083	NA	NA	NA	NA	NA	NA	NA	NA	NA
Francolinus_pondicerianus	NA	5.613128106	NA	NA	NA	NA	NA	NA	NA	NA	NA
Francolinus_sephaena	NA	5.871413316	NA	NA	NA	NA	5.991	NA	NA	NA	NA
Francolinus_swainsonii	NA	6.431331082	NA	NA	NA	NA	NA	NA	NA	NA	NA
Fratercula_arctica	NA	6.082028634	5.863631176	NA	NA	NA	NA	5.991464547	6.195425279	NA	NA
Fratercula_cirrhata	NA	6.652863029	NA	NA	NA	NA	NA	NA	NA	NA	6.658011046
Fratercula_corniculata	NA	6.364750757	NA	NA	NA	NA	NA	NA	NA	NA	NA
Fregata_aquila	NA	7.268920128	NA	NA	NA	NA	NA	NA	NA	NA	NA
Fregata_magnificens	NA	7.28756064	NA	NA	NA	NA	NA	NA	NA	NA	7.295735073
Fregata_minor	NA	7.244227516	NA	NA	NA	NA	NA	NA	NA	NA	NA
Fregetta_grallaria	NA	3.90197267	NA	NA	NA	NA	NA	NA	NA	NA	NA
Fringilla_coelebs	NA	3.11905549	3.188828904	NA	NA	NA	3.025	3.100092289	3.0301337	3.188828904	3.188828904
Fringilla_montifringilla	NA	3.132228018	3.21647294	NA	NA	NA	NA	3.120159852	3.144152279	3.21647294	NA
Fulica_americana	NA	6.430525605	NA	NA	NA	NA	NA	NA	NA	NA	NA
Fulica_armillata	NA	6.966024187	NA	NA	NA	NA	NA	NA	NA	NA	NA
Fulica_atra	NA	6.652863029	6.250612105	NA	NA	NA	6.331	6.652863029	6.598917664	NA	NA
Fulmarus_glacialis	NA	NA	NA	NA	NA	NA	NA	6.678342115	6.811244379	NA	NA
Fulmarus_glacialoides	NA	6.678342115	NA	NA	NA	NA	NA	NA	NA	NA	NA
Furnarius_rufus	NA	3.80666249	4.154184563	NA	NA	NA	3.972	NA	NA	4.154184563	NA
Galbula_albirostris	NA	3.091042453	NA	NA	NA	NA	2.979	NA	NA	NA	NA
Galbula_galbula	NA	3.135494216	NA	NA	NA	NA	NA	NA	NA	NA	NA
Galerida_cristata	NA	3.764682418	3.740760076	NA	NA	NA	3.409	3.798854307	3.758871826	3.740760076	NA
Gallicolumba_beccarii	NA	NA	NA	NA	NA	NA	4.5	NA	NA	NA	NA
Gallicolumba_crinigera	NA	5.260096154	NA	NA	NA	NA	NA	NA	NA	NA	NA
Gallicolumba_jobiensis	NA	4.912654886	NA	NA	NA	NA	NA	NA	NA	NA	NA
Gallicolumba_luzonica	NA	5.278114659	NA	NA	NA	NA	NA	NA	NA	NA	NA
Gallicolumba_rubescens	NA	4.094344562	NA	NA	NA	NA	NA	NA	NA	NA	NA
Gallicolumba_tristigmata	NA	5.616771098	NA	NA	NA	NA	NA	NA	NA	NA	NA
Gallicrex_cinerea	NA	5.864577697	5.906723319	NA	NA	NA	NA	NA	NA	NA	NA
Gallinago_gallinago	NA	4.727387819	4.678048831	NA	NA	NA	4.463	4.783316371	4.879767019	NA	NA
Gallinago_hardwickii	NA	5.047074365	NA	NA	NA	NA	4.909	NA	NA	NA	NA
Gallinago_media	NA	5.161924742	NA	NA	NA	NA	NA	NA	NA	NA	NA
Gallinago_nobilis	NA	5.260096154	NA	NA	NA	NA	5.17	NA	NA	NA	NA
Gallinago_stenura	NA	4.757891273	NA	NA	NA	NA	NA	NA	NA	NA	NA
Gallinago_undulata	NA	5.746203191	NA	NA	NA	NA	5.652	NA	NA	NA	NA
Gallinula_chloropus	NA	5.932245187	5.780836104	NA	NA	NA	NA	5.85363823	5.97126184	NA	NA
Gallinula_melanops	NA	5.252273428	NA	NA	NA	NA	5.366	NA	NA	NA	NA
Gallinula_mortierii	NA	7.18026026	NA	NA	NA	NA	NA	NA	NA	NA	NA
Gallinula_tenebrosa	NA	6.275703198	NA	NA	NA	NA	6.376	NA	NA	NA	NA
Gallinula_ventralis	NA	5.958424693	NA	NA	NA	NA	5.75	NA	NA	NA	NA
Gallirallus_australis	NA	6.795146335	NA	NA	NA	NA	6.736	NA	NA	NA	NA
Gallirallus_owstoni	NA	NA	NA	NA	NA	NA	5.366	NA	NA	NA	NA
Gallirallus_philippensis	NA	NA	NA	NA	NA	NA	5.268	NA	NA	NA	NA
Gallirallus_sylvestris	NA	6.206575927	NA	NA	NA	NA	NA	NA	NA	NA	NA
Galloperdix_spadicea	NA	5.910796644	NA	NA	NA	NA	NA	NA	NA	NA	NA
Gallus_gallus	NA	6.816188085	NA	NA	NA	NA	NA	NA	NA	NA	NA
Gallus_sonneratii	NA	6.751686093	6.575075841	NA	NA	NA	NA	NA	NA	NA	NA
Garrulax_elliotii	NA	3.80666249	NA	NA	NA	NA	NA	NA	NA	NA	NA
Garrulax_leucolophus	NA	4.816241156	NA	NA	NA	NA	NA	NA	NA	4.816241156	NA
Garrulus_glandarius	NA	5.080472254	5.129247615	NA	NA	NA	NA	5.121281814	5.073297055	5.129247615	NA
Gavia_arctica	NA	7.887959337	NA	NA	NA	NA	NA	7.938980549	7.909856667	NA	NA
Gavia_immer	NA	8.38935982	NA	NA	NA	NA	8.037	8.342839804	8.133000219	NA	NA
Gavia_stellata	NA	7.379632153	NA	NA	NA	NA	7.251	NA	NA	NA	NA
Geococcyx_californianus	NA	5.929589143	NA	NA	NA	NA	5.783	NA	NA	NA	NA
Geoffroyus_geoffroyi	NA	5.026836673	NA	NA	NA	4.879006852	4.879	NA	NA	NA	NA
Geopelia_cuneata	NA	3.451573589	NA	NA	NA	NA	3.466	NA	NA	NA	NA
Geopelia_humeralis	NA	4.857095539	NA	NA	NA	NA	4.801	NA	NA	NA	NA
Geopelia_placida	NA	3.889777396	NA	NA	NA	NA	NA	NA	NA	NA	NA
Geopelia_striata	NA	NA	NA	NA	NA	NA	3.849	NA	NA	NA	NA
Geophaps_plumifera	NA	4.505349851	NA	NA	NA	NA	4.565	NA	NA	NA	NA
Geophaps_smithii	NA	5.267858159	NA	NA	NA	NA	5.034	NA	NA	NA	NA
Geositta_cunicularia	NA	3.339321978	NA	NA	NA	NA	3.691	NA	NA	NA	NA
Geothlypis_trichas	NA	2.268683541	NA	NA	NA	NA	2.468	NA	NA	NA	NA
Geotrygon_chrysia	NA	NA	NA	NA	NA	NA	4.771	NA	NA	NA	NA
Geotrygon_costaricensis	NA	5.537334267	NA	NA	NA	NA	5.371	NA	NA	NA	NA
Geotrygon_lawrencii	NA	5.393627546	NA	NA	NA	NA	NA	NA	NA	NA	NA
Geotrygon_montana	NA	4.905274778	NA	NA	NA	NA	4.917	NA	NA	NA	NA
Geotrygon_violacea	NA	4.564348191	NA	NA	NA	NA	NA	NA	NA	NA	NA
Geranospiza_caerulescens	NA	5.713732806	NA	NA	NA	NA	NA	NA	NA	NA	NA
Geronticus_eremita	NA	NA	NA	NA	NA	NA	NA	7.090076836	7.091742115	NA	NA
Gerygone_chloronota	NA	1.871802177	NA	NA	NA	NA	NA	NA	NA	NA	NA
Gerygone_flavolateralis	NA	1.816452082	NA	NA	NA	NA	1.856	NA	NA	NA	NA
Gerygone_fusca	NA	1.686398954	NA	NA	NA	NA	NA	NA	NA	NA	NA
Gerygone_hypoxantha	NA	NA	NA	NA	NA	NA	1.872	NA	NA	NA	NA
Gerygone_magnirostris	NA	1.916922612	NA	NA	NA	NA	NA	NA	NA	NA	NA
Glareola_nuchalis	NA	4.138361448	NA	NA	NA	NA	NA	NA	NA	NA	NA
Glaucidium_albertinum	NA	4.783316371	NA	NA	NA	NA	NA	NA	NA	NA	NA
Glaucidium_brasilianum	NA	4.241326753	NA	NA	NA	NA	NA	NA	NA	NA	NA
Glaucidium_gnoma	NA	4.182431749	NA	NA	NA	NA	3.85	NA	NA	NA	NA
Glaucidium_minutissimum	NA	3.912023005	NA	NA	NA	NA	NA	NA	NA	NA	NA
Glaucidium_passerinum	NA	4.182050143	NA	NA	NA	NA	NA	NA	NA	NA	NA
Glaucis_hirsutus	NA	1.924248652	NA	NA	NA	NA	1.974	NA	NA	NA	NA
Glossopsitta_concinna	NA	4.259859001	NA	NA	4.328098293	4.328098293	4.08	NA	NA	NA	NA
Glossopsitta_porphyrocephala	NA	3.795489189	NA	NA	NA	3.822098298	3.823	NA	NA	NA	NA
Glossopsitta_pusilla	NA	3.694488693	NA	NA	NA	3.586292865	3.587	NA	NA	NA	NA
Glyphorynchus_spirurus	NA	2.677590994	NA	NA	NA	NA	2.691	NA	NA	2.694627181	NA
Gnorimopsar_chopi	NA	NA	NA	NA	NA	NA	NA	NA	NA	4.375757022	NA
Goura_cristata	NA	7.60090246	NA	NA	NA	NA	NA	NA	NA	NA	NA
Goura_scheepmakeri	NA	7.711996507	NA	NA	NA	NA	NA	NA	NA	NA	NA
Goura_victoria	NA	7.692569648	NA	NA	NA	NA	NA	NA	NA	NA	NA
Gracula_religiosa	NA	5.265277512	NA	NA	NA	NA	NA	NA	NA	5.257495372	NA
Grallaria_quitensis	NA	4.186619838	NA	NA	NA	NA	4.376	NA	NA	4.375757022	NA
Grallina_bruijni	NA	3.700066644	NA	NA	NA	NA	3.512	NA	NA	NA	NA
Grallina_cyanoleuca	NA	4.380775853	NA	4.48863637	NA	NA	4.699	NA	NA	4.48863637	NA
Grantiella_picta	NA	3.042138646	NA	NA	NA	NA	3.135	NA	NA	NA	NA
Graydidasculus_brachyurus	NA	NA	NA	NA	NA	5.349485653	NA	NA	NA	NA	NA
Grus_antigone	NA	8.874867636	NA	NA	NA	NA	8.78	NA	NA	NA	NA
Grus_canadensis	NA	8.335671315	NA	NA	NA	NA	8.269	NA	NA	NA	NA
Grus_grus	NA	8.612503371	NA	NA	NA	NA	NA	8.475850228	8.612503371	NA	NA
Grus_japonensis	NA	9.047821442	NA	NA	NA	NA	NA	NA	NA	NA	NA
Grus_leucogeranus	NA	8.652554159	NA	NA	NA	NA	NA	NA	NA	NA	NA
Grus_rubicunda	NA	8.74041674	NA	NA	NA	NA	NA	NA	NA	NA	NA
Grus_virgo	NA	7.783224016	NA	NA	NA	NA	7.696	NA	NA	NA	NA
Guaruba_guarouba	NA	5.519939761	NA	NA	NA	5.269403356	5.269	NA	NA	NA	NA
Guira_guira	NA	4.930870326	NA	NA	NA	NA	4.988	NA	NA	NA	NA
Guttera_pucherani	NA	7.046647278	NA	NA	NA	NA	NA	NA	NA	NA	NA
Gygis_alba	NA	4.74927053	NA	NA	NA	NA	NA	NA	NA	NA	NA
Gymnobucco_calvus	4.007333185	4.034240638	NA	NA	NA	NA	NA	NA	NA	NA	NA
Gymnocichla_nudiceps	NA	3.425889994	NA	NA	NA	NA	3.489	NA	NA	3.490428515	NA
Gymnoderus_foetidus	NA	5.624017506	NA	NA	NA	NA	NA	NA	NA	5.616771098	NA
Gymnogyps_californianus	NA	9.082507	NA	NA	NA	NA	NA	NA	NA	NA	NA
Gymnophaps_albertisii	NA	5.556828062	NA	NA	NA	NA	5.539	NA	NA	NA	NA
Gymnopithys_leucaspis	NA	3.347562166	NA	NA	NA	NA	NA	NA	NA	3.437207819	NA
Gymnorhina_tibicen	NA	5.671603576	NA	5.749392986	NA	NA	5.843	NA	NA	5.749392986	NA
Gymnorhinus_cyanocephalus	NA	NA	NA	4.634728988	NA	NA	4.527	4.634728988	NA	4.634728988	NA
Gymnostinops_montezuma	NA	NA	NA	NA	NA	NA	NA	NA	NA	5.930918047	NA
Gypaetus_barbatus	NA	8.631600164	NA	NA	NA	NA	NA	8.620426446	8.531096097	NA	NA
Gypohierax_angolensis	NA	7.377758908	NA	NA	NA	NA	NA	NA	NA	NA	NA
Gyps_africanus	NA	8.601993793	NA	NA	NA	NA	NA	NA	NA	NA	NA
Gyps_coprotheres	NA	8.969796306	NA	NA	NA	NA	NA	NA	NA	NA	NA
Gyps_fulvus	NA	8.914088349	NA	NA	NA	NA	NA	9.027438647	8.914088349	NA	NA
Gyps_himalayensis	NA	9.210340372	NA	NA	NA	NA	NA	NA	NA	NA	NA
Habia_fuscicauda	NA	3.65000868	NA	NA	NA	NA	3.681	NA	NA	3.681351188	NA
Haematopus_ater	NA	6.575772948	NA	NA	NA	NA	6.716	NA	NA	NA	NA
Haematopus_bachmani	NA	NA	NA	NA	NA	NA	6.307	NA	NA	NA	NA
Haematopus_leucopodus	NA	6.426488457	NA	NA	NA	NA	6.491	NA	NA	NA	NA
Haematopus_longirostris	NA	6.339035677	NA	NA	NA	NA	6.377	NA	NA	NA	NA
Haematopus_ostralegus	NA	6.265301213	NA	NA	NA	NA	6.243	6.249975242	6.173786104	NA	NA
Haematopus_palliatus	NA	6.327936784	NA	NA	NA	NA	NA	NA	NA	NA	NA
Halcyon_chloris	NA	NA	4.025351691	NA	NA	NA	NA	NA	NA	NA	NA
Halcyon_leucocephala	NA	3.761200116	NA	NA	NA	NA	NA	NA	NA	NA	NA
Halcyon_senegalensis	NA	4.166665224	NA	NA	NA	NA	NA	NA	NA	NA	NA
Halcyon_smyrnensis	NA	4.515245478	NA	NA	NA	NA	4.446	NA	NA	NA	NA
Haliaeetus_albicilla	NA	NA	NA	NA	NA	NA	NA	8.492080491	8.809414944	NA	NA
Haliaeetus_leucocephalus	NA	8.463792415	NA	NA	NA	NA	8.383	NA	NA	NA	NA
Haliaeetus_leucogaster	NA	7.919901496	NA	NA	NA	NA	8.107	NA	NA	NA	NA
Haliaeetus_vocifer	NA	7.939693434	NA	NA	NA	NA	NA	NA	NA	NA	NA
Haliastur_indus	NA	6.270988432	NA	NA	NA	NA	6.178	NA	NA	NA	NA
Haliastur_sphenurus	NA	6.626717749	NA	NA	NA	NA	NA	NA	NA	NA	NA
Halobaena_caerulea	NA	5.247024072	NA	NA	NA	NA	NA	NA	NA	NA	5.154446996
Halocyptena_microsoma	NA	3.020424886	NA	NA	NA	NA	NA	NA	NA	NA	NA
Hamirostra_melanosternon	NA	7.086737935	NA	NA	NA	NA	NA	NA	NA	NA	NA
Harpactes_ardens	NA	4.577798989	NA	NA	NA	NA	4.658	NA	NA	NA	NA
Harpactes_erythrocephalus	NA	4.391976966	NA	NA	NA	NA	4.311	NA	NA	NA	NA
Harpagus_bidentatus	NA	5.2907891	NA	NA	NA	NA	5.235	NA	NA	NA	NA
Harpia_harpyja	NA	8.476371197	NA	NA	NA	NA	NA	NA	NA	NA	NA
Harpyhaliaetus_coronatus	NA	7.989560449	NA	NA	NA	NA	NA	NA	NA	NA	NA
Heliornis_fulica	NA	4.882801923	NA	NA	NA	NA	NA	NA	NA	NA	NA
Heliothryx_barroti	NA	1.713797928	NA	NA	NA	NA	NA	NA	NA	NA	NA
Helmitheros_vermivorum	NA	2.58021683	NA	NA	NA	NA	2.434	2.653241965	NA	2.653241965	NA
Hemiphaga_novaeseelandiae	NA	6.480811139	NA	NA	NA	NA	6.434	NA	NA	NA	NA
Hemiprocne_mystacea	NA	4.234106505	NA	NA	NA	NA	NA	NA	NA	NA	NA
Hemithraupis_guira	NA	2.48490665	NA	NA	NA	NA	2.464	NA	NA	2.48490665	NA
Hemitriccus_margaritaceiventer	NA	NA	NA	NA	NA	NA	2.044	NA	NA	2.041220329	NA
Henicophaps_albifrons	NA	5.509388337	NA	NA	NA	NA	5.561	NA	NA	NA	NA
Henicorhina_leucosticta	NA	2.694627181	NA	NA	NA	NA	2.631	NA	NA	2.63188884	NA
Herpetotheres_cachinnans	NA	6.458730056	NA	NA	NA	NA	6.413	NA	NA	NA	NA
Heteromyias_albispecularis	NA	NA	NA	NA	NA	NA	3.651	NA	NA	NA	NA
Heterophasia_melanoleuca	NA	3.49726485	NA	NA	NA	NA	NA	NA	NA	3.484312288	NA
Heteroscelus_brevipes	NA	4.725911803	NA	NA	NA	NA	4.838	NA	NA	NA	NA
Heteroscelus_incanus	NA	NA	NA	NA	NA	NA	4.755	NA	NA	NA	NA
Hieraaetus_morphnoides	NA	6.673297968	NA	NA	NA	NA	7.262	NA	NA	NA	NA
Hieraaetus_pennatus	NA	6.735780014	NA	NA	NA	NA	NA	NA	NA	NA	NA
Himatione_sanguinea	NA	2.667228207	NA	NA	NA	NA	NA	2.694627181	NA	2.694627181	NA
Hippolais_icterina	NA	2.58021683	2.54474665	NA	NA	NA	NA	2.587764035	2.58021683	2.54474665	2.54474665
Hirundapus_caudacutus	NA	4.728272383	NA	NA	NA	NA	4.538	NA	NA	NA	NA
Hirundo_ariel	NA	2.400165421	NA	NA	NA	NA	2.351	NA	NA	NA	NA
Hirundo_neoxena	NA	2.708050201	NA	NA	NA	NA	2.591	NA	NA	NA	NA
Hirundo_nigricans	NA	2.734367509	NA	NA	NA	NA	NA	NA	NA	NA	NA
Hirundo_rustica	NA	2.944438979	2.864483987	NA	NA	NA	2.735	NA	NA	2.864483987	2.864483987
Hirundo_senegalensis	NA	3.785325352	NA	NA	NA	NA	NA	NA	NA	NA	NA
Histrionicus_histrionicus	NA	6.330166439	NA	NA	NA	NA	6.352	6.415587837	NA	NA	6.415587837
Hydrophasianus_chirurgus	NA	5.184588601	NA	NA	NA	NA	NA	NA	NA	NA	NA
Hydropsalis_torquata	NA	4.056123349	NA	NA	NA	NA	NA	NA	NA	NA	NA
Hylacola_cauta	NA	2.721295428	NA	NA	NA	NA	NA	NA	NA	NA	NA
Hylacola_pyrrhopygia	NA	NA	NA	NA	NA	NA	2.991	NA	NA	NA	NA
Hylocichla_mustelina	NA	3.884651809	NA	NA	NA	NA	3.669	NA	NA	3.858622229	NA
Hylophylax_naevius	NA	2.653241965	NA	NA	NA	NA	2.526	NA	NA	2.525728644	NA
Hylophylax_poecilonota	NA	NA	NA	NA	NA	NA	NA	NA	NA	2.809402695	NA
Hymenops_perspicillatus	NA	3.132228018	NA	NA	NA	NA	3.141	NA	NA	3.139832618	NA
Hypocnemis_cantator	NA	2.509599262	NA	NA	NA	NA	2.303	NA	NA	2.302585093	NA
Hypothymis_azurea	NA	2.411439498	NA	NA	NA	NA	2.321	NA	NA	2.32238772	NA
Ichthyophaga_humilis	NA	6.662174383	NA	NA	NA	NA	NA	NA	NA	NA	NA
Icteria_virens	NA	3.230804396	NA	NA	NA	NA	NA	3.214867803	NA	3.214867803	NA
Icterus_galbula	NA	3.523415014	NA	NA	NA	NA	3.505	NA	NA	3.505557397	NA
Icterus_spurius	NA	2.998229154	NA	NA	NA	NA	3.091	3.015534901	NA	3.015534901	NA
Ictinia_mississippiensis	NA	5.638354669	NA	NA	NA	NA	NA	NA	NA	NA	NA
Ifrita_kowaldi	NA	3.473518043	NA	NA	NA	NA	3.332	NA	NA	NA	NA
Illadopsis_fulvescens	NA	3.303216973	NA	NA	NA	NA	NA	NA	NA	3.194583132	NA
Indicator_conirostris	3.258096538	NA	NA	NA	NA	NA	NA	NA	NA	NA	NA
Indicator_exilis	3.044522438	NA	NA	NA	NA	NA	NA	NA	NA	NA	NA
Indicator_indicator	3.951243719	NA	NA	NA	NA	NA	NA	NA	NA	NA	NA
Indicator_maculatus	3.891820298	NA	NA	NA	NA	NA	NA	NA	NA	NA	NA
Indicator_minor	3.295836866	3.358637767	NA	NA	NA	NA	NA	NA	NA	NA	NA
Indicator_variegatus	3.931825633	NA	NA	NA	NA	NA	NA	NA	NA	NA	NA
Irediparra_gallinacea	NA	4.682131227	NA	NA	NA	NA	NA	NA	NA	NA	NA
Irena_puella	NA	4.159273632	4.066802059	NA	NA	NA	4.196	NA	NA	4.066802059	NA
Iridosornis_rufivertex	NA	3.135494216	NA	NA	NA	NA	3.102	NA	NA	NA	NA
Ithaginis_cruentus	NA	6.263398263	NA	NA	NA	NA	NA	NA	NA	NA	NA
Ixobrychus_exilis	NA	4.457829598	NA	NA	NA	NA	NA	NA	NA	NA	NA
Ixobrychus_flavicollis	NA	5.771441123	NA	NA	NA	NA	NA	NA	NA	NA	NA
Ixobrychus_minutus	NA	4.658710953	NA	NA	NA	NA	4.06	4.993828176	4.615120517	NA	NA
Ixobrychus_sturmii	NA	4.955827058	NA	NA	NA	NA	NA	NA	NA	NA	NA
Ixos_philippinus	NA	NA	NA	NA	NA	NA	3.608	NA	NA	NA	NA
Jabiru_mycteria	NA	8.607033895	NA	NA	NA	NA	NA	NA	NA	NA	NA
Jacamerops_aureus	NA	4.130355	NA	NA	NA	NA	4.253	NA	NA	NA	NA
Jacana_spinosa	NA	4.754882459	NA	NA	NA	NA	4.77	NA	NA	NA	NA
Junco_hyemalis	NA	2.969131592	NA	NA	NA	NA	2.946	2.944438979	NA	2.944438979	2.944438979
Jynx_torquilla	3.33220451	3.579808359	3.602504238	NA	NA	NA	3.316	3.620332912	3.555348061	NA	NA
Kaupifalco_monogrammicus	NA	5.627621114	NA	NA	NA	NA	NA	NA	NA	NA	NA
Ketupa_ketupu	NA	7.264380222	NA	NA	NA	NA	NA	NA	NA	NA	NA
Lagonosticta_senegala	NA	2.166192468	NA	NA	NA	NA	NA	NA	NA	2.116255515	NA
Lagopus_lagopus	NA	6.388561406	6.295487379	NA	NA	NA	6.13	6.388561406	6.390030914	NA	NA
Lagopus_muta	NA	6.255750042	6.252539519	NA	NA	NA	6.162	NA	NA	NA	6.252539519
Lalage_sueurii	NA	NA	NA	2.939161922	NA	NA	2.939	NA	NA	2.939161922	NA
Lalage_tricolor	NA	3.238678452	NA	NA	NA	NA	NA	NA	NA	NA	NA
Lampornis_amethystinus	NA	1.648658626	NA	NA	NA	NA	NA	NA	NA	NA	NA
Lamprotornis_chalybaeus	NA	NA	NA	NA	NA	NA	NA	NA	NA	NA	4.440590311
Lamprotornis_hildebrandti	NA	NA	NA	NA	NA	NA	NA	4.440590311	NA	NA	4.440590311
Lamprotornis_purpureus	NA	4.615120517	NA	NA	NA	NA	NA	NA	NA	4.74927053	NA
Lamprotornis_superbus	NA	NA	NA	NA	NA	NA	NA	NA	NA	3.991757973	3.991757973
Laniarius_erythrogaster	NA	3.860729711	NA	NA	NA	NA	NA	NA	NA	3.824284091	NA
Lanius_collaris	NA	3.571291712	NA	NA	NA	NA	NA	NA	NA	3.579343567	NA
Lanius_collurio	NA	3.358637767	3.348850901	3.39785848	NA	NA	3.374	3.424262655	3.346389145	3.39785848	NA
Lanius_cristatus	NA	3.464954347	NA	NA	NA	NA	3.392	NA	NA	NA	NA
Lanius_excubitor	NA	4.158622633	4.088158803	NA	NA	NA	NA	NA	NA	4.088158803	NA
Lanius_ludovicianus	NA	3.854923413	NA	3.858622229	NA	NA	4.025	3.858622229	NA	3.858622229	NA
Lanius_senator	NA	3.583518938	NA	3.325036021	NA	NA	3.323	3.325036021	3.583518938	3.325036021	NA
Larus_argentatus	NA	6.989335266	NA	NA	NA	NA	6.924	NA	NA	NA	NA
Larus_atricilla	NA	5.730099783	NA	NA	NA	NA	5.79	NA	NA	NA	NA
Larus_californicus	NA	6.507650777	NA	NA	NA	NA	6.541	NA	NA	NA	NA
Larus_canus	NA	6.030084118	5.886242911	NA	NA	NA	5.946	5.957131868	6.065179585	NA	NA
Larus_crassirostris	NA	6.325702146	NA	NA	NA	NA	NA	NA	NA	NA	NA
Larus_delawarensis	NA	6.250940028	NA	NA	NA	NA	6.288	NA	NA	NA	NA
Larus_dominicanus	NA	6.896694332	NA	NA	NA	NA	NA	NA	NA	NA	NA
Larus_fuscus	NA	6.917953104	NA	NA	NA	NA	6.715	6.706250903	6.641443232	NA	NA
Larus_glaucescens	NA	6.91770561	NA	NA	NA	NA	NA	NA	NA	NA	NA
Larus_glaucoides	NA	6.760414691	NA	NA	NA	NA	NA	6.802394763	6.851713888	NA	NA
Larus_hartlaubii	NA	NA	NA	NA	NA	NA	5.604	NA	NA	NA	NA
Larus_heermanni	NA	6.214608098	NA	NA	NA	NA	NA	NA	NA	NA	NA
Larus_hyperboreus	NA	7.381190514	NA	NA	NA	NA	NA	7.253116463	7.098375639	NA	7.253116463
Larus_leucophthalmus	NA	5.799092654	NA	NA	NA	NA	NA	NA	NA	NA	NA
Larus_maculipennis	NA	5.862920696	NA	NA	NA	NA	5.72	NA	NA	NA	NA
Larus_marinus	NA	7.413668858	NA	NA	NA	NA	NA	7.381813179	7.41397029	NA	NA
Larus_minutus	NA	4.774912961	NA	NA	NA	NA	4.783	4.590056548	4.779123493	NA	NA
Larus_novaehollandiae	NA	5.688245736	NA	NA	NA	NA	5.676	NA	NA	NA	NA
Larus_occidentalis	NA	6.83679619	NA	NA	NA	NA	NA	NA	NA	NA	NA
Larus_pacificus	NA	7.180450609	NA	NA	NA	NA	NA	NA	NA	NA	NA
Larus_philadelphia	NA	5.252273428	NA	NA	NA	NA	5.454	NA	NA	NA	NA
Larus_pipixcan	NA	5.634789603	NA	NA	NA	NA	5.712	NA	NA	NA	NA
Larus_ridibundus	NA	5.604575825	5.545880322	NA	NA	NA	NA	5.636573725	5.723585102	NA	NA
Larus_thayeri	NA	6.920301248	NA	NA	NA	NA	6.903	NA	NA	NA	NA
Laterallus_albigularis	NA	3.795489189	NA	NA	NA	NA	3.733	NA	NA	NA	NA
Lathamus_discolor	NA	4.169374728	NA	NA	NA	4.158883083	4.046	NA	NA	NA	NA
Legatus_leucophaius	NA	3.113515309	NA	NA	NA	NA	NA	NA	NA	3.194583132	NA
Leiothrix_argentauris	NA	3.346389145	NA	NA	NA	NA	NA	NA	NA	3.265759411	NA
Leiothrix_lutea	NA	3.068052935	NA	NA	NA	NA	NA	3.08190997	NA	3.08190997	NA
Leipoa_ocellata	NA	7.532355917	NA	NA	NA	NA	7.197	NA	NA	NA	NA
Lepidocolaptes_affinis	NA	3.555348061	NA	NA	NA	NA	3.366	NA	NA	3.36729583	NA
Lepidocolaptes_souleyetii	NA	3.246490992	NA	NA	NA	NA	3.314	NA	NA	3.246490992	NA
Leptoptilos_crumeniferus	NA	8.764053269	NA	NA	NA	NA	NA	NA	NA	NA	NA
Leptoptilos_dubius	NA	NA	NA	NA	NA	NA	8.917	NA	NA	NA	NA
Leptotila_cassini	NA	NA	NA	NA	NA	NA	5.263	NA	NA	NA	NA
Leptotila_jamaicensis	NA	NA	NA	NA	NA	NA	5.107	NA	NA	NA	NA
Leptotila_plumbeiceps	NA	NA	NA	NA	NA	NA	4.977	NA	NA	NA	NA
Leptotila_rufaxilla	NA	NA	NA	NA	NA	NA	4.945	NA	NA	NA	NA
Leptotila_verreauxi	NA	4.993828176	NA	NA	NA	NA	5.039	NA	NA	NA	NA
Lessonia_rufa	NA	2.598979106	2.672768387	NA	NA	NA	NA	NA	NA	2.672768387	NA
Leucophaeus_scoresbii	NA	6.263398263	NA	NA	NA	NA	NA	NA	NA	NA	NA
Leucopternis_albicollis	NA	6.480044562	NA	NA	NA	NA	6.413	NA	NA	NA	NA
Leucopternis_schistaceus	NA	6.907755279	NA	NA	NA	NA	NA	NA	NA	NA	NA
Leucosarcia_melanoleuca	NA	6.061631729	NA	NA	NA	NA	6.126	NA	NA	NA	NA
Leucosticte_arctoa	NA	3.395346968	NA	NA	NA	NA	NA	NA	NA	3.242592351	NA
Lewinia_pectoralis	NA	4.428830701	NA	NA	NA	NA	4.342	NA	NA	NA	NA
Lichenostomus_chrysops	NA	2.804874386	NA	2.862200881	NA	NA	2.876	NA	NA	2.862200881	NA
Lichenostomus_cratitius	NA	NA	NA	3.025291076	NA	NA	3.025	NA	NA	NA	NA
Lichenostomus_flavescens	NA	2.541601993	NA	2.533696814	NA	NA	2.552	NA	NA	2.533696814	NA
Lichenostomus_flavus	NA	3.091042453	NA	3.04927304	NA	NA	3.047	NA	NA	3.04927304	NA
Lichenostomus_frenatus	NA	3.538056564	NA	NA	NA	NA	3.401	NA	NA	NA	NA
Lichenostomus_fuscus	NA	2.877792976	NA	NA	NA	NA	NA	NA	NA	NA	NA
Lichenostomus_hindwoodi	NA	3.133317937	NA	NA	NA	NA	3.205	NA	NA	NA	NA
Lichenostomus_keartlandi	NA	2.724579503	NA	2.727852828	NA	NA	2.757	NA	NA	2.727852828	NA
Lichenostomus_leucotis	NA	3.158063685	NA	3.095577609	NA	NA	3.119	NA	NA	3.095577609	NA
Lichenostomus_melanops	NA	3.461037382	NA	2.985681938	NA	NA	2.986	NA	NA	2.985681938	NA
Lichenostomus_ornatus	NA	2.84926037	NA	2.985681938	NA	NA	2.957	NA	NA	2.985681938	NA
Lichenostomus_penicillatus	NA	2.985681938	NA	2.954910279	NA	NA	2.856	NA	NA	2.954910279	2.954910279
Lichenostomus_plumulus	NA	2.803360381	NA	NA	NA	NA	NA	NA	NA	NA	NA
Lichenostomus_unicolor	NA	3.398694251	NA	NA	NA	NA	3.401	NA	NA	NA	NA
Lichenostomus_virescens	NA	3.17805383	NA	3.505557397	NA	NA	3.504	NA	NA	3.505557397	NA
Lichmera_indistincta	NA	2.379546134	NA	2.433613355	NA	NA	2.214	NA	NA	2.433613355	NA
Limicola_falcinellus	NA	3.61361697	NA	NA	NA	NA	3.532	3.532225644	3.61361697	NA	NA
Limnodromus_griseus	NA	4.703883659	NA	NA	4.49980967	NA	4.732	NA	NA	NA	NA
Limnodromus_scolopaceus	NA	4.683287965	NA	NA	NA	NA	4.52	NA	NA	NA	NA
Limnothlypis_swainsonii	NA	2.853592506	NA	NA	NA	NA	2.514	2.63905733	NA	2.63905733	NA
Limosa_fedoa	NA	5.914178453	NA	NA	NA	NA	5.838	NA	NA	NA	NA
Limosa_haemastica	NA	5.54322241	NA	NA	NA	NA	5.503	NA	NA	NA	NA
Limosa_lapponica	NA	5.741399338	NA	NA	NA	NA	5.747	5.809642865	5.774551546	NA	5.809642865
Limosa_limosa	NA	5.725217755	NA	NA	NA	NA	NA	5.668155297	5.683579767	NA	NA
Lipaugus_vociferans	NA	4.318820559	NA	NA	NA	NA	4.22	NA	NA	4.409155302	NA
Locustella_fluviatilis	NA	NA	NA	NA	NA	NA	NA	2.93385687	NA	2.93385687	NA
Locustella_luscinioides	NA	2.691243083	NA	NA	NA	NA	NA	2.708050201	2.63188884	2.708050201	NA
Locustella_naevia	NA	2.587764035	NA	NA	NA	NA	NA	2.468099531	2.587764035	NA	NA
Lonchura_atricapilla	NA	2.541601993	NA	NA	NA	NA	NA	NA	NA	NA	NA
Lonchura_bicolor	NA	2.251291799	2.271094426	NA	NA	NA	NA	NA	NA	2.271094426	NA
Lonchura_cucullata	NA	2.208274414	NA	NA	NA	NA	2.186	NA	NA	2.219203484	NA
Lonchura_flaviprymna	NA	NA	2.457877977	NA	NA	NA	NA	NA	NA	2.457877977	NA
Lonchura_malacca	NA	2.533696814	NA	NA	NA	NA	2.485	NA	NA	2.533696814	NA
Lonchura_molucca	NA	2.48490665	2.327277706	NA	NA	NA	NA	NA	NA	NA	NA
Lonchura_pallida	NA	NA	NA	NA	NA	NA	NA	NA	NA	2.365559892	NA
Lonchura_spectabilis	NA	2.266957915	NA	NA	NA	NA	NA	NA	NA	2.066862759	NA
Lonchura_striata	NA	2.509599262	NA	NA	NA	NA	NA	NA	NA	2.509599262	NA
Lophaetus_occipitalis	NA	7.072527917	NA	NA	NA	NA	NA	NA	NA	NA	NA
Lophodytes_cucullatus	NA	6.424869024	NA	NA	NA	NA	6.547	NA	NA	NA	NA
Lophoictinia_isura	NA	6.372466183	NA	NA	NA	NA	NA	NA	NA	NA	NA
Lopholaimus_antarcticus	NA	6.208590026	NA	NA	NA	NA	6.098	NA	NA	NA	NA
Lophonetta_specularioides	NA	NA	NA	NA	NA	NA	6.832	NA	NA	NA	NA
Lophophorus_impejanus	NA	7.639040856	NA	NA	NA	NA	NA	NA	NA	NA	NA
Lophorina_superba	NA	NA	NA	NA	NA	NA	NA	NA	NA	4.356708827	NA
Lophortyx_gambelii	NA	NA	5.089138356	NA	NA	NA	NA	NA	NA	NA	NA
Lophura_diardi	NA	6.737856242	NA	NA	NA	NA	6.774	NA	NA	NA	NA
Lophura_edwardsi	NA	6.98702846	NA	NA	NA	NA	NA	NA	NA	NA	NA
Lophura_nycthemera	NA	7.13089883	NA	NA	NA	NA	NA	NA	NA	NA	NA
Lophura_swinhoii	NA	7.003065459	NA	NA	NA	NA	NA	NA	NA	NA	NA
Lophurina_superba	NA	NA	NA	4.356708827	NA	NA	NA	NA	NA	NA	NA
Loriculus_amabilis	NA	NA	NA	NA	NA	2.995732274	NA	NA	NA	NA	NA
Loriculus_galgulus	NA	3.33220451	NA	NA	NA	3.349904087	3.423	NA	NA	NA	NA
Loriculus_philippensis	NA	NA	NA	NA	NA	3.583518938	3.434	NA	NA	NA	NA
Loriculus_vernalis	NA	3.575150689	NA	NA	NA	3.401197382	NA	NA	NA	NA	NA
Lorius_garrulus	NA	4.96284463	NA	NA	NA	5.354224998	5.257	NA	NA	NA	NA
Lorius_lory	NA	5.176149733	NA	NA	NA	5.451038454	5.299	NA	NA	NA	NA
Loxia_curvirostra	NA	3.676300672	NA	NA	NA	NA	3.535	3.709906821	3.676300672	3.535145354	NA
Loxia_leucoptera	NA	3.394508394	NA	NA	NA	NA	3.219	3.490428515	3.363841595	3.45946629	NA
Loxia_pytyopsittacus	NA	3.974997805	NA	NA	NA	NA	NA	NA	NA	NA	NA
Loxigilla_violacea	NA	3.073850053	NA	NA	NA	NA	3.333	NA	NA	3.33220451	NA
Loxipasser_anoxanthus	NA	2.43798973	NA	NA	NA	NA	2.425	NA	NA	2.424802726	NA
Luscinia_luscinia	NA	3.218875825	NA	NA	NA	NA	NA	3.218875825	3.169685581	NA	NA
Luscinia_megarhynchos	NA	NA	NA	NA	NA	NA	2.934	3.000719815	2.980618636	NA	NA
Luscinia_svecica	NA	NA	NA	NA	NA	NA	NA	3.072693315	NA	NA	3.072693315
Lybius_torquatus	4.094344562	3.974058396	NA	NA	NA	NA	4.094	NA	NA	NA	NA
Lycocorax_pyrrhopterus	NA	5.654242029	NA	5.558756703	NA	NA	NA	NA	NA	NA	NA
Lymnocryptes_minimus	NA	3.951243719	NA	NA	NA	NA	NA	3.916015027	3.916015027	NA	NA
Machetornis_rixosa	NA	3.411147713	NA	NA	NA	NA	3.548	NA	NA	NA	NA
Macrodipteryx_vexillarius	NA	4.298305294	NA	NA	NA	NA	4.192	NA	NA	NA	NA
Macronectes_giganteus	NA	8.40009742	NA	NA	NA	NA	NA	NA	NA	NA	NA
Macronous_gularis	NA	2.442347035	NA	NA	NA	NA	2.603	NA	NA	2.602689685	NA
Macropygia_amboinensis	NA	5.467004732	NA	NA	NA	NA	5.313	NA	NA	NA	NA
Macropygia_nigrirostris	NA	4.472210059	NA	NA	NA	NA	NA	NA	NA	NA	NA
Macropygia_phasianella	NA	5.467004732	NA	NA	NA	NA	4.978	NA	NA	NA	NA
Macropygia_unchall	NA	5.123963979	NA	NA	NA	NA	NA	NA	NA	NA	NA
Malacoptila_panamensis	NA	3.751854253	NA	NA	NA	NA	3.738	NA	NA	NA	NA
Malacorhynchus_membranaceus	NA	5.888185198	NA	NA	NA	NA	5.831	NA	NA	NA	NA
Malurus_alboscapulatus	NA	NA	NA	NA	NA	NA	2.079	NA	NA	NA	NA
Malurus_coronatus	NA	2.406945108	NA	NA	NA	NA	2.197	NA	NA	NA	NA
Malurus_cyaneus	NA	2.351375257	NA	2.116255515	NA	NA	2.073	2.116255515	NA	2.116255515	NA
Malurus_elegans	NA	2.277267285	NA	2.312535424	NA	NA	2.31	NA	NA	2.312535424	NA
Malurus_lamberti	NA	2.098017927	NA	2.219203484	NA	NA	2.09	NA	NA	2.219203484	NA
Malurus_leucopterus	NA	2.00148	NA	2.079441542	NA	NA	2.079	NA	NA	2.079441542	NA
Malurus_melanocephalus	NA	2.066862759	NA	1.945910149	NA	NA	1.946	NA	NA	1.945910149	NA
Malurus_pulcherrimus	NA	2.219203484	NA	-0.020202707	NA	NA	2.282	NA	NA	2.282382386	NA
Malurus_splendens	NA	2.231357584	NA	2.433613355	NA	NA	2.222	NA	NA	2.433613355	NA
Manacus_candei	NA	2.876385516	NA	NA	NA	NA	2.864	NA	NA	2.867898902	NA
Manacus_manacus	NA	2.846361817	NA	NA	NA	NA	2.944	NA	NA	2.944438979	NA
Manacus_vitellinus	NA	2.862200881	NA	NA	NA	NA	2.904	NA	NA	2.901421594	NA
Manorina_flavigula	NA	3.96271612	NA	4.091005661	NA	NA	4.011	NA	NA	4.091005661	NA
Manorina_melanocephala	NA	4.103882267	NA	4.109233175	NA	NA	4.053	NA	NA	4.109233175	NA
Manorina_melanophrys	NA	3.391988443	NA	3.238678452	NA	NA	3.238	NA	NA	3.238678452	NA
Margarops_fuscatus	NA	4.609991876	NA	NA	NA	NA	4.695	NA	NA	4.69501089	NA
Margarops_fuscus	NA	4.245992112	NA	NA	NA	NA	4.26	NA	NA	4.259859001	NA
Mecocerculus_leucophrys	NA	2.397895273	NA	NA	NA	NA	2.23	NA	NA	2.63188884	NA
Megaceryle_alcyon	NA	5.024976412	NA	NA	NA	NA	4.812	NA	NA	NA	NA
Megaceryle_torquata	NA	5.758901774	NA	NA	NA	NA	5.785	NA	NA	NA	NA
Megalaima_asiatica	4.510859507	NA	4.594109239	NA	NA	NA	NA	NA	NA	NA	NA
Megalaima_lineata	5.081404365	4.995521656	NA	NA	NA	NA	5.078	NA	NA	NA	NA
Megalaima_virens	5.308267697	5.308267697	NA	NA	NA	NA	NA	NA	NA	NA	NA
Megalaima_zeylonica	4.663439094	NA	NA	NA	NA	NA	NA	NA	NA	NA	NA
Megalurus_gramineus	NA	2.660259537	NA	NA	NA	NA	2.501	NA	NA	NA	NA
Megalurus_palustris	NA	3.737669618	NA	NA	NA	NA	3.644	NA	NA	3.505557397	NA
Megapodius_eremita	NA	6.56667243	NA	NA	NA	NA	NA	NA	NA	NA	NA
Megapodius_freycinet	NA	6.474662004	NA	NA	NA	NA	NA	NA	NA	NA	NA
Megarynchus_pitangua	NA	4.151039906	NA	NA	NA	NA	4.19	NA	NA	NA	NA
Megascops_asio	NA	5.164785974	NA	NA	NA	NA	4.903	NA	NA	NA	NA
Megascops_choliba	NA	4.930870326	NA	NA	NA	NA	4.679	NA	NA	NA	NA
Megascops_nudipes	NA	4.912654886	NA	NA	NA	NA	4.959	NA	NA	NA	NA
Meiglyptes_tukki	3.850147602	NA	NA	NA	NA	NA	NA	NA	NA	NA	NA
Melampitta_lugubris	NA	3.755369195	NA	NA	NA	NA	NA	NA	NA	NA	NA
Melanerpes_aurifrons	4.007333185	NA	NA	NA	NA	NA	NA	NA	NA	NA	NA
Melanerpes_carolinus	4.343805422	4.273536226	NA	NA	NA	NA	4.345	NA	NA	NA	NA
Melanerpes_erythrocephalus	4.276666119	4.271095074	NA	NA	NA	NA	NA	NA	NA	NA	NA
Melanerpes_formicivorus	4.17438727	4.370080564	NA	NA	NA	NA	4.18	NA	NA	NA	NA
Melanerpes_lewis	4.543294782	4.727387819	NA	NA	NA	NA	4.548	NA	NA	NA	NA
Melanerpes_striatus	4.317488114	4.340553386	NA	NA	NA	NA	4.316	NA	NA	NA	NA
Melanerpes_superciliaris	4.442651256	NA	NA	NA	NA	NA	NA	NA	NA	NA	NA
Melanitta_fusca	NA	NA	NA	NA	NA	NA	7.343	7.474204806	7.215975003	NA	NA
Melanitta_nigra	NA	6.958638489	NA	NA	NA	NA	NA	6.856461985	6.958448393	NA	NA
Melanitta_perspicillata	NA	6.953684211	NA	NA	NA	NA	6.77	NA	NA	NA	NA
Melanocharis_crassirostris	NA	2.890371758	NA	NA	NA	NA	NA	NA	NA	NA	NA
Melanocharis_nigra	NA	2.58021683	NA	NA	NA	NA	2.442	NA	NA	NA	NA
Melanocharis_striativentris	NA	2.944438979	NA	NA	NA	NA	2.907	NA	NA	NA	NA
Melanocorypha_calandra	NA	4.105119635	NA	NA	NA	NA	NA	NA	NA	NA	NA
Melanodryas_cucullata	NA	3.071535237	NA	NA	NA	NA	3.189	NA	NA	3.19047635	NA
Melanodryas_cucullatus	NA	NA	NA	3.19047635	NA	NA	NA	NA	NA	NA	NA
Melanodryas_vittata	NA	3.280911216	NA	2.995732274	NA	NA	3.219	NA	NA	NA	NA
Melanoperdix_niger	NA	5.634789603	NA	NA	NA	NA	NA	NA	NA	NA	NA
Melanoptila_glabrirostris	NA	NA	NA	NA	NA	NA	3.555	NA	NA	3.555348061	NA
Meleagris_gallopavo	NA	8.667507952	NA	NA	NA	NA	8.38	NA	NA	NA	NA
Meleagris_ocellata	NA	8.617038526	NA	NA	NA	NA	NA	NA	NA	NA	NA
Melidectes_torquatus	NA	3.891820298	NA	NA	NA	NA	NA	NA	NA	NA	NA
Melierax_canorus	NA	6.455198563	NA	NA	NA	NA	NA	NA	NA	NA	NA
Melilestes_megarhynchus	NA	3.760036648	NA	NA	NA	NA	3.855	NA	NA	NA	NA
Meliphaga_gracilis	NA	2.691243083	NA	NA	NA	NA	2.708	NA	NA	NA	NA
Meliphaga_lewinii	NA	3.538056564	NA	3.589059119	NA	NA	3.553	NA	NA	3.589059119	NA
Meliphaga_notata	NA	3.270519058	NA	3.27336401	NA	NA	3.263	NA	NA	3.27336401	NA
Melipotes_fumigatus	NA	4.070734697	NA	NA	NA	NA	NA	NA	NA	NA	NA
Melithreptus_albogularis	NA	2.388762789	NA	2.406945108	NA	NA	2.565	NA	NA	2.406945108	NA
Melithreptus_brevirostris	NA	2.551396391	NA	2.660259537	NA	NA	2.628	NA	NA	2.660259537	NA
Melithreptus_lunatus	NA	2.628285233	NA	2.646174797	NA	NA	2.603	NA	NA	2.646174797	NA
Melithreptus_validirostris	NA	3.212857753	NA	NA	NA	NA	NA	NA	NA	NA	NA
Mellisuga_minima	NA	0.78845736	NA	NA	NA	NA	NA	NA	NA	NA	NA
Melopsittacus_undulatus	NA	3.369018483	NA	NA	3.713572067	3.555348061	3.376	NA	NA	NA	NA
Melopyrrha_nigra	NA	2.656756907	NA	NA	NA	NA	2.72	NA	NA	2.388762789	NA
Melospiza_georgiana	NA	2.807895536	NA	NA	NA	NA	NA	2.867898902	NA	2.867898902	NA
Melospiza_melodia	NA	NA	NA	NA	NA	NA	NA	3.020424886	NA	3.020424886	3.020424886
Menura_novaehollandiae	NA	6.88750155	NA	6.468319651	NA	NA	6.468	NA	NA	6.468319651	NA
Mergellus_albellus	NA	6.445719819	NA	NA	NA	NA	NA	6.476972363	6.413458957	NA	NA
Mergus_merganser	NA	7.287902579	7.277938573	NA	NA	NA	7.195	7.293357758	7.275864601	NA	NA
Mergus_serrator	NA	6.949456886	6.995766156	NA	NA	NA	NA	6.929027414	6.928537818	NA	NA
Merops_albicollis	NA	3.254242969	NA	NA	NA	NA	NA	NA	NA	NA	NA
Merops_apiaster	NA	4.036008985	NA	NA	NA	NA	NA	4.009149716	4.036008985	NA	NA
Merops_nubicus	NA	3.761200116	NA	NA	NA	NA	NA	NA	NA	NA	NA
Merops_orientalis	NA	2.795755782	NA	NA	NA	NA	2.906	NA	NA	NA	NA
Merops_ornatus	NA	3.384390263	NA	NA	NA	NA	3.241	NA	NA	NA	NA
Merops_pusillus	NA	2.714694744	NA	NA	NA	NA	NA	NA	NA	NA	NA
Mesembrinibis_cayennensis	NA	6.628041376	NA	NA	NA	NA	6.608	NA	NA	NA	NA
Mesophoyx_intermedia	NA	NA	NA	NA	NA	NA	6.016	NA	NA	NA	NA
Micrastur_semitorquatus	NA	6.463029457	NA	NA	NA	NA	NA	NA	NA	NA	NA
Micrathene_whitneyi	NA	3.713572067	NA	NA	NA	NA	3.503	NA	NA	NA	NA
Microeca_fascinans	NA	NA	NA	NA	NA	NA	2.43	NA	NA	2.433613355	NA
Microeca_flavigaster	NA	2.48490665	NA	2.541601993	NA	NA	2.303	NA	NA	2.541601993	NA
Microeca_leucophaea	NA	NA	NA	2.433613355	NA	NA	NA	NA	NA	NA	NA
Microeca_papuana	NA	2.667228207	NA	NA	NA	NA	2.506	NA	NA	NA	NA
Microhierax_erythrogenys	NA	3.772760938	NA	NA	NA	NA	3.889	NA	NA	NA	NA
Microhierax_fringillarius	NA	3.758871826	NA	NA	NA	NA	NA	NA	NA	NA	NA
Micropsitta_pusio	NA	2.602689685	NA	NA	NA	2.674148649	2.674	NA	NA	NA	NA
Miliaria_calandra	NA	3.887730313	NA	NA	NA	NA	NA	3.842672927	3.887730313	NA	NA
Milvago_chimango	NA	5.690359454	NA	NA	NA	NA	5.704	NA	NA	NA	NA
Milvus_migrans	NA	6.719616837	NA	NA	NA	NA	6.389	NA	NA	NA	NA
Milvus_milvus	NA	6.993932975	NA	NA	NA	NA	NA	7.022778956	6.98471632	NA	NA
Mimus_polyglottos	NA	3.881563798	NA	NA	NA	NA	3.811	3.811097087	NA	3.811097087	3.811097087
Minla_ignotincta	NA	2.660259537	NA	NA	NA	NA	2.773	NA	NA	2.660259537	NA
Mino_dumontii	NA	5.393627546	NA	NA	NA	NA	NA	NA	NA	NA	NA
Mionectes_oleagineus	NA	2.418885548	NA	NA	NA	NA	2.581	NA	NA	2.58021683	NA
Mirafra_javanica	NA	3.13874978	NA	NA	NA	NA	NA	NA	NA	3.135494216	NA
Mitrephanes_phaeocercus	NA	2.151762203	NA	NA	NA	NA	2.175	NA	NA	2.151762203	NA
Mitrospingus_cassinii	NA	3.706228092	NA	NA	NA	NA	NA	NA	NA	3.698829785	NA
Mniotilta_varia	NA	2.388762789	NA	NA	NA	NA	2.015	2.48490665	NA	2.48490665	NA
Molothrus_ater	NA	3.750679855	NA	NA	NA	NA	3.73	NA	NA	3.730501129	NA
Molothrus_badius	NA	NA	NA	NA	NA	NA	NA	NA	NA	3.795489189	NA
Molothrus_oryzivorus	NA	5.049856007	NA	NA	NA	NA	5.25	NA	NA	NA	NA
Momotus_momota	NA	4.787491743	NA	NA	NA	NA	NA	NA	NA	NA	NA
Monachella_muelleriana	NA	3.213863283	NA	NA	NA	NA	3.091	NA	NA	NA	NA
Monarcha_guttula	NA	2.789630188	NA	2.740840024	NA	NA	2.742	NA	NA	2.740840024	NA
Monarcha_leucotis	NA	2.442347035	NA	NA	NA	NA	NA	NA	NA	NA	NA
Monarcha_melanopsis	NA	3.135494216	NA	3.005682604	NA	NA	3.003	NA	NA	3.005682604	NA
Monarcha_trivirgatus	NA	2.57261223	NA	2.602689685	NA	NA	2.536	NA	NA	2.602689685	NA
Monasa_nigrifrons	NA	4.390738575	NA	NA	NA	NA	4.22	NA	NA	NA	NA
Monias_benschi	NA	4.930870326	NA	NA	NA	NA	NA	NA	NA	NA	NA
Monticola_saxatilis	NA	3.912023005	NA	NA	NA	NA	NA	NA	NA	3.881563798	NA
Montifringilla_nivalis	NA	3.583518938	NA	NA	NA	NA	NA	NA	NA	3.608211551	NA
Morus_bassanus	NA	8.006200887	NA	NA	NA	NA	NA	8.006200887	7.989560449	NA	NA
Morus_serrator	NA	7.762170607	NA	NA	NA	NA	NA	NA	NA	NA	NA
Motacilla_alba	NA	3.18221184	2.942331497	NA	NA	NA	NA	3.032546247	3.18221184	2.942331497	NA
Motacilla_cinerea	NA	NA	NA	NA	NA	NA	NA	2.853592506	2.844909384	NA	NA
Motacilla_flava	NA	2.866477438	NA	NA	NA	NA	NA	2.859339649	2.87356464	2.667228207	2.667228207
Mulleripicus_fulvus	5.298317367	NA	NA	NA	NA	NA	NA	NA	NA	NA	NA
Muscicapa_striata	NA	2.766319109	NA	NA	NA	NA	2.736	2.721295428	2.766319109	NA	2.734367509
Muscisaxicola_alpinus	NA	NA	NA	NA	NA	NA	3.125	NA	NA	3.126760536	NA
Musophaga_rossae	NA	5.886104031	NA	NA	NA	NA	NA	NA	NA	NA	NA
Musophaga_violacea	NA	5.886104031	NA	NA	NA	NA	NA	NA	NA	NA	NA
Myadestes_genibarbis	NA	3.379292546	NA	NA	NA	NA	3.346	NA	NA	3.299533728	NA
Myadestes_townsendi	NA	3.510798892	NA	NA	NA	NA	3.529	NA	NA	3.481240089	NA
Mycteria_americana	NA	7.824046011	NA	NA	NA	NA	NA	NA	NA	NA	NA
Mycteria_ibis	NA	7.60090246	NA	NA	NA	NA	NA	NA	NA	NA	NA
Myiagra_alecto	NA	3.202746443	NA	3.17805383	NA	NA	3.045	NA	NA	3.17805383	NA
Myiagra_caledonica	NA	2.388762789	NA	NA	NA	NA	2.393	NA	NA	2.397895273	NA
Myiagra_cyanoleuca	NA	2.862200881	NA	NA	NA	NA	2.695	NA	NA	NA	NA
Myiagra_inquieta	NA	3.032546247	NA	2.660259537	NA	NA	2.657	NA	NA	2.660259537	NA
Myiagra_rubecula	NA	2.537657215	NA	NA	NA	NA	2.708	NA	NA	NA	NA
Myiarchus_cinerascens	NA	3.339321978	NA	NA	NA	NA	3.36	3.360375387	NA	3.360375387	NA
Myiarchus_stolidus	NA	3.058707073	NA	NA	NA	NA	2.96	NA	NA	2.960105096	NA
Myiarchus_tuberculifer	NA	2.898670561	NA	NA	NA	NA	2.931	NA	NA	2.928523524	NA
Myiarchus_tyrannulus	NA	3.599023125	NA	NA	NA	NA	3.549	3.563882964	NA	3.563882964	NA
Myiarchus_validus	NA	3.70745584	NA	NA	NA	NA	3.713	NA	NA	NA	NA
Myiobius_barbatus	NA	2.433613355	NA	NA	NA	NA	2.438	NA	NA	2.4765384	NA
Myioborus_pictus	NA	2.279828106	NA	NA	NA	NA	2.303	2.282382386	NA	2.282382386	NA
Myiodynastes_maculatus	NA	3.769306703	NA	NA	NA	NA	3.951	NA	NA	3.826465117	NA
Myiopagis_cotta	NA	2.4488476	NA	NA	NA	NA	2.438	NA	NA	2.564949357	NA
Myiophobus_fasciatus	NA	2.292534757	NA	NA	NA	NA	2.708	NA	NA	2.292534757	NA
Myiopsitta_monachus	NA	NA	NA	NA	NA	4.787491743	NA	NA	NA	NA	NA
Myiozetetes_similis	NA	3.316002536	NA	NA	NA	NA	3.323	NA	NA	3.325036021	NA
Myrmeciza_exsul	NA	3.272416592	NA	NA	NA	NA	3.261	NA	NA	NA	NA
Myrmeciza_ferruginea	NA	3.261935314	NA	NA	NA	NA	3.258	NA	NA	NA	NA
Myrmeciza_nigricauda	NA	3.198673118	NA	NA	NA	NA	NA	NA	NA	NA	NA
Myrmotherula_axillaris	NA	2.085672091	NA	NA	NA	NA	2.007	NA	NA	2.00148	NA
Myrmotherula_fulviventris	NA	NA	NA	NA	NA	NA	NA	NA	NA	2.32238772	NA
Myzomela_obscura	NA	2.505525937	NA	2.4765384	NA	NA	2.632	NA	NA	2.4765384	NA
Myzomela_sanguinolenta	NA	2.091864062	NA	2.054123734	NA	NA	2.098	NA	NA	2.054123734	NA
Nandayus_nenday	NA	4.852030264	NA	NA	NA	4.852030264	NA	NA	NA	NA	NA
Nannopsittaca_panychlora	NA	3.788159018	NA	NA	NA	3.658420247	3.657	NA	NA	NA	NA
Necrosyrtes_monachus	NA	7.637716433	NA	NA	NA	NA	NA	NA	NA	NA	NA
Nectarinia_calcostetha	NA	NA	NA	NA	NA	NA	2.153	NA	NA	NA	NA
Nectarinia_jugularis	NA	2.151762203	NA	NA	NA	NA	2.197	NA	NA	2.163323026	NA
Nectarinia_olivacea	NA	2.411439498	NA	NA	NA	NA	2.272	NA	NA	NA	NA
Nectarinia_venusta	NA	NA	1.601405741	NA	NA	NA	NA	NA	NA	NA	NA
Nectarinia_verticalis	NA	NA	NA	NA	NA	NA	NA	NA	NA	2.63905733	NA
Nectarinia_violacea	NA	2.256541154	NA	NA	NA	NA	2.19	NA	NA	NA	NA
Neochen_jubata	NA	7.13089883	NA	NA	NA	NA	7.256	NA	NA	NA	NA
Neochmia_phaethon	NA	NA	NA	NA	NA	NA	NA	NA	NA	2.302585093	NA
Neochmia_phaeton	NA	NA	NA	NA	NA	NA	1.974	NA	NA	NA	NA
Neochmia_temporalis	NA	2.43798973	NA	NA	NA	NA	2.233	NA	NA	2.388762789	NA
Neophema_chrysostoma	NA	3.83081295	NA	NA	NA	4.060443011	4.06	NA	NA	NA	NA
Neophema_elegans	NA	3.790984677	NA	NA	NA	3.618993327	3.618	NA	NA	NA	NA
Neophema_petrophila	NA	3.96271612	NA	NA	NA	3.951243719	NA	NA	NA	NA	NA
Neophema_pulchella	NA	3.723280881	NA	NA	NA	3.47506723	3.443	NA	NA	NA	NA
Neophema_splendida	NA	3.653252276	NA	NA	NA	3.47506723	3.403	NA	NA	NA	NA
Neophron_percnopterus	NA	7.620378236	NA	NA	NA	NA	NA	7.589335823	7.641084249	NA	NA
Neopsephotus_bourkii	NA	3.800532629	NA	NA	3.784189634	3.784189634	3.784	NA	NA	NA	NA
Neopsittacus_musschenbroekii	NA	NA	NA	NA	NA	4.043051268	4.043	NA	NA	NA	NA
Neopsittacus_pullicauda	NA	3.532956371	NA	NA	NA	3.540959324	NA	NA	NA	NA	NA
Nesofregetta_fuliginosa	NA	4.197201948	NA	NA	NA	NA	NA	NA	NA	NA	NA
Nesospingus_speculiferus	NA	3.561046083	NA	NA	NA	NA	3.59	NA	NA	3.589059119	NA
Nestor_meridionalis	NA	6.061456919	NA	NA	NA	6.745236349	NA	NA	NA	NA	NA
Nestor_notabilis	NA	6.765615512	NA	NA	NA	6.862757913	NA	NA	NA	NA	NA
Netta_rufina	NA	7.019296654	NA	NA	NA	NA	7.048	7.016609684	7.019296654	NA	NA
Nettapus_coromandelianus	NA	5.84932478	NA	NA	NA	NA	NA	NA	NA	NA	NA
Nettapus_pulchellus	NA	5.721949779	NA	NA	NA	NA	5.92	NA	NA	NA	NA
Nicator_chloris	NA	3.793239469	NA	NA	NA	NA	NA	NA	NA	3.642835516	NA
Ninox_boobook	NA	5.363636833	NA	NA	5.444147815	NA	5.444	NA	NA	NA	NA
Ninox_connivens	NA	6.343001313	NA	NA	NA	NA	6.551	NA	NA	NA	NA
Ninox_jacquinoti	NA	5.433722004	NA	NA	NA	NA	5.169	NA	NA	NA	NA
Ninox_rufa	NA	6.8134446	NA	NA	NA	NA	NA	NA	NA	NA	NA
Ninox_scutulata	NA	5.252273428	NA	NA	NA	NA	NA	NA	NA	NA	NA
Ninox_squamipila	NA	5.347107531	NA	NA	NA	NA	4.868	NA	NA	NA	NA
Ninox_strenua	NA	7.189111133	NA	NA	NA	NA	7.244	NA	NA	NA	NA
Nipponia_nippon	NA	7.549609165	NA	NA	NA	NA	NA	NA	NA	NA	NA
Nisaetus_cirrhatus	NA	7.368339686	NA	NA	NA	NA	NA	NA	NA	NA	NA
Northiella_haematogaster	NA	4.451436086	NA	NA	NA	4.335982696	4.336	NA	NA	NA	NA
Notharchus_macrorhynchos	NA	4.689358136	NA	NA	NA	NA	NA	NA	NA	NA	NA
Nothoprocta_ornata	NA	6.434546519	NA	NA	NA	NA	6.391	NA	NA	NA	NA
Nothura_maculosa	NA	5.521960793	NA	NA	NA	NA	5.618	NA	NA	NA	NA
Notiochelidon_cyanoleuca	NA	NA	NA	NA	NA	NA	NA	NA	NA	2.272125886	NA
Nucifraga_caryocatactes	NA	5.209486153	5.244230701	NA	NA	NA	NA	5.262690189	4.990432587	5.244230701	NA
Numenius_americanus	NA	6.454805404	NA	NA	NA	NA	6.235	NA	NA	NA	NA
Numenius_arquata	NA	6.599870499	NA	NA	NA	NA	NA	6.586171655	6.590301048	NA	NA
Numenius_madagascariensis	NA	6.71508031	NA	NA	NA	NA	6.542	NA	NA	NA	NA
Numenius_phaeopus	NA	5.948034989	NA	NA	NA	NA	5.986	5.948034989	5.901813325	NA	NA
Numenius_tahitiensis	NA	6.036198878	NA	NA	NA	NA	NA	NA	NA	NA	NA
Numida_meleagris	NA	7.22620901	NA	NA	7.392647521	NA	NA	NA	NA	NA	NA
Nyctanassa_violacea	NA	6.525762527	NA	NA	NA	NA	6.15	NA	NA	NA	NA
Nyctibius_griseus	NA	5.150397236	NA	NA	NA	NA	5.551	NA	NA	NA	NA
Nycticorax_caledonicus	NA	6.752270376	NA	NA	6.81563999	NA	6.647	NA	NA	NA	NA
Nycticorax_nycticorax	NA	6.684611728	NA	NA	NA	NA	NA	6.455198563	6.684611728	NA	NA
Nyctidromus_albicollis	NA	3.988984047	NA	NA	NA	NA	4.036	NA	NA	NA	NA
Nyctiphrynus_ocellatus	NA	3.726897521	NA	NA	NA	NA	3.664	NA	NA	NA	NA
Nyctiprogne_leucopyga	NA	3.306886702	NA	NA	NA	NA	3.135	NA	NA	NA	NA
Nymphicus_hollandicus	NA	4.49980967	NA	NA	4.418840608	4.418840608	4.418	NA	NA	NA	NA
Oceanites_oceanicus	NA	3.526360525	NA	NA	NA	NA	NA	NA	NA	NA	3.517497837
Oceanodroma_tethys	NA	3.157000421	NA	NA	NA	NA	NA	NA	NA	NA	NA
Ocyphaps_lophotes	NA	5.320567975	NA	NA	NA	NA	5.323	NA	NA	NA	NA
Oena_capensis	NA	3.703768067	NA	NA	NA	NA	NA	NA	NA	NA	NA
Oenanthe_oenanthe	NA	3.168634608	3.22246936	NA	NA	NA	2.955	NA	NA	NA	NA
Ognorhynchus_icterotis	NA	5.65248918	NA	NA	NA	5.65248918	NA	NA	NA	NA	NA
Onychognathus_salvadorii	NA	4.995521656	NA	NA	NA	NA	NA	NA	NA	NA	NA
Onychorhynchus_coronatus	NA	2.754721721	NA	NA	NA	NA	2.58	NA	NA	2.63905733	NA
Opisthocomus_hoazin	NA	6.675823222	NA	NA	NA	NA	NA	NA	NA	NA	NA
Oreocharis_arfaki	NA	2.969131592	NA	NA	NA	NA	2.97	NA	NA	NA	NA
Oreoica_gutturalis	NA	4.145116888	NA	4.127134385	NA	NA	4.043	NA	NA	4.127134385	NA
Oreopsittacus_arfaki	NA	3.004444214	NA	NA	NA	2.970414466	2.97	NA	NA	NA	NA
Oreortyx_pictus	NA	5.451038454	NA	NA	NA	NA	5.537	NA	NA	NA	NA
Origma_solitaria	NA	NA	NA	NA	NA	NA	2.565	NA	NA	NA	NA
Oriolus_flavocinctus	NA	4.691347882	NA	NA	NA	NA	4.489	NA	NA	NA	NA
Oriolus_oriolus	NA	4.354783898	NA	NA	NA	NA	NA	4.263383855	4.369447852	4.275276265	NA
Oriolus_sagittatus	NA	4.570578741	NA	4.578826211	NA	NA	4.579	NA	NA	NA	NA
Ortalis_canicollis	NA	6.289715571	NA	NA	6.579251212	NA	NA	NA	NA	NA	NA
Ortalis_vetula	NA	6.327936784	NA	NA	NA	NA	NA	NA	NA	NA	NA
Orthonyx_spaldingii	NA	4.97742316	NA	NA	NA	NA	NA	NA	NA	NA	NA
Orthonyx_temminckii	NA	4.063025879	NA	4.131961426	NA	NA	4.071	NA	NA	4.131961426	NA
Orthopsittaca_manilata	NA	5.918893854	NA	NA	NA	5.690359454	5.872	NA	NA	NA	NA
Orthorhyncus_cristatus	NA	1.109662125	NA	NA	NA	NA	1.012	NA	NA	NA	NA
Oryzoborus_angolensis	NA	2.562381962	NA	NA	NA	NA	2.472	NA	NA	NA	NA
Otidiphaps_nobilis	NA	6.214608098	NA	NA	NA	NA	NA	NA	NA	NA	NA
Otis_tarda	NA	8.974048256	NA	NA	NA	NA	NA	8.974048256	8.974111581	NA	NA
Otus_bakkamoena	NA	4.718498871	NA	NA	NA	NA	4.935	NA	NA	NA	NA
Otus_magicus	NA	4.841427376	NA	NA	NA	NA	NA	NA	NA	NA	NA
Otus_scops	NA	4.521788577	NA	NA	NA	NA	4.345	NA	NA	NA	NA
Oxyura_australis	NA	6.745236349	NA	NA	NA	NA	6.328	NA	NA	NA	NA
Oxyura_jamaicensis	NA	6.309918278	NA	NA	NA	NA	6.278	NA	NA	NA	NA
Oxyura_maccoa	NA	6.52307271	NA	NA	NA	NA	6.76	NA	NA	NA	NA
Pachycephala_olivacea	NA	3.718438256	NA	NA	NA	NA	3.79	NA	NA	NA	NA
Pachycephala_pectoralis	NA	3.487375078	NA	3.258096538	NA	NA	3.258	NA	NA	NA	NA
Pachycephala_rufiventris	NA	3.140914283	NA	3.063390922	NA	NA	3.065	NA	NA	NA	NA
Pachycephala_rufogularis	NA	3.602776755	NA	NA	NA	NA	3.585	NA	NA	NA	NA
Pachycephala_simplex	NA	2.862200881	NA	NA	NA	NA	2.944	NA	NA	NA	NA
Pachycephalopsis_poliosoma	NA	3.617651945	NA	NA	NA	NA	3.646	NA	NA	3.645449896	NA
Pachyptila_belcheri	NA	NA	NA	NA	NA	NA	NA	NA	NA	NA	4.528289142
Pachyptila_desolata	NA	5.032070575	NA	NA	NA	NA	NA	NA	NA	NA	NA
Pachyptila_turtur	NA	4.927615938	NA	NA	NA	NA	NA	NA	NA	NA	NA
Pachyramphus_cinnamomeus	NA	3.011851655	NA	NA	NA	NA	NA	NA	NA	3.010620886	NA
Pachyramphus_niger	NA	3.693866996	NA	NA	NA	NA	3.661	NA	NA	NA	NA
Pachyramphus_polychopterus	NA	3.072693315	NA	NA	NA	NA	3.008	NA	NA	3.010620886	NA
Padda_oryzivora	NA	3.210843653	NA	NA	NA	NA	3.068	NA	NA	3.198673118	NA
Pagodroma_nivea	NA	5.758901774	NA	NA	NA	NA	NA	NA	NA	NA	5.749392986
Pagophila_eburnea	NA	6.309918278	NA	NA	NA	NA	NA	NA	NA	NA	NA
Pandion_haliaetus	NA	7.331387691	NA	NA	NA	NA	7.267	7.331387691	7.216709487	NA	NA
Panurus_biarmicus	NA	2.653241965	2.634762405	NA	NA	NA	NA	2.727852828	2.624668592	NA	NA
Parabuteo_unicinctus	NA	6.845486181	NA	NA	NA	NA	6.282	6.760646414	NA	NA	6.760646414
Pardalotus_punctatus	NA	2.183238335	NA	2.219203484	NA	NA	2.219	NA	NA	2.219203484	NA
Pardalotus_striatus	NA	2.46597864	NA	2.451005098	NA	NA	2.38	NA	NA	2.451005098	NA
Pardirallus_maculatus	NA	5.153291594	NA	NA	NA	NA	NA	NA	NA	NA	NA
Paroaria_coronata	NA	3.657560771	NA	NA	NA	NA	NA	NA	NA	3.761200116	NA
Paroaria_dominicana	NA	3.437207819	NA	NA	NA	NA	NA	NA	NA	NA	NA
Parotia_lawesii	NA	5.063385859	NA	5.05305601	NA	NA	5.109	NA	NA	5.05305601	NA
Parula_americana	NA	2.066862759	NA	NA	NA	NA	1.967	NA	NA	NA	NA
Parus_ater	NA	NA	2.079441542	NA	NA	NA	NA	2.246014742	2.219203484	2.079441542	NA
Parus_atricapillus	NA	2.379546134	NA	NA	NA	NA	2.434	2.48490665	NA	NA	NA
Parus_caeruleus	NA	NA	2.378619779	NA	NA	NA	NA	2.378619779	NA	2.378619779	2.378619779
Parus_carolinensis	NA	2.327277706	NA	NA	NA	NA	NA	2.32238772	NA	NA	NA
Parus_cristatus	NA	NA	NA	NA	NA	NA	NA	2.32238772	NA	2.32238772	NA
Parus_cyanus	NA	NA	2.297572551	NA	NA	NA	NA	NA	NA	2.297572551	NA
Parus_gambeli	NA	2.443954438	NA	NA	NA	NA	2.436	2.424802726	NA	NA	NA
Parus_hudsonicus	NA	NA	NA	NA	NA	NA	2.399	2.397895273	NA	NA	NA
Parus_major	NA	2.890371758	2.834389123	NA	NA	NA	NA	2.917770732	2.884800713	2.834389123	2.834389123
Parus_montanus	NA	NA	NA	NA	NA	NA	NA	NA	NA	2.32238772	2.32238772
Parus_palustris	NA	NA	NA	NA	NA	NA	NA	NA	NA	2.360854001	NA
Parus_venustulus	NA	NA	2.355177543	NA	NA	NA	NA	NA	NA	2.355177543	NA
Passer_domesticus	NA	3.321432413	3.349553149	NA	NA	NA	3.258	NA	NA	3.349553149	3.349553149
Passer_griseus	NA	NA	NA	NA	NA	NA	NA	NA	NA	3.173878459	NA
Passer_hispaniolensis	NA	3.186352633	3.300640127	NA	NA	NA	3.208	3.321432413	3.186352633	3.300640127	NA
Passer_montanus	NA	3.093312602	3.062455906	NA	NA	NA	NA	3.095577609	3.020424886	3.062455906	3.062455906
Passer_rutilans	NA	NA	2.909629575	NA	NA	NA	NA	NA	NA	2.909629575	NA
Passerculus_sandwichensis	NA	3.005682604	NA	NA	NA	NA	NA	3.000719815	NA	3.000719815	3.000719815
Passerina_cyanea	NA	2.687847494	NA	NA	NA	NA	2.574	2.501435952	NA	2.501435952	2.501435952
Patagioenas_cayennensis	NA	5.434449541	NA	NA	NA	NA	5.445	NA	NA	NA	NA
Patagioenas_fasciata	NA	NA	NA	NA	NA	NA	5.781	NA	NA	NA	NA
Patagioenas_flavirostris	NA	5.602118821	NA	NA	NA	NA	NA	NA	NA	NA	NA
Patagioenas_inornata	NA	5.899897354	NA	NA	NA	NA	NA	NA	NA	NA	NA
Patagioenas_leucocephala	NA	5.509388337	NA	NA	NA	NA	5.466	NA	NA	NA	NA
Patagioenas_maculosa	NA	NA	NA	NA	NA	NA	5.764	NA	NA	NA	NA
Patagioenas_picazuro	NA	5.678464667	NA	NA	NA	NA	6.004	NA	NA	NA	NA
Patagioenas_plumbea	NA	5.156177599	NA	NA	NA	NA	NA	NA	NA	NA	NA
Patagioenas_speciosa	NA	5.568344504	NA	NA	NA	NA	NA	NA	NA	NA	NA
Patagioenas_squamosa	NA	5.742201585	NA	NA	NA	NA	5.738	NA	NA	NA	NA
Patagioenas_subvinacea	NA	5.135798437	NA	NA	NA	NA	NA	NA	NA	NA	NA
Pavo_cristatus	NA	8.317216699	NA	NA	NA	NA	NA	NA	NA	NA	NA
Pavo_meleagris	NA	NA	NA	NA	8.276394705	NA	NA	NA	NA	NA	NA
Pavo_muticus	NA	8.35614377	NA	NA	NA	NA	NA	NA	NA	NA	NA
Pedionomus_torquatus	NA	4.216562195	NA	NA	NA	NA	NA	NA	NA	NA	NA
Pelagodroma_marina	NA	3.854393893	NA	NA	NA	NA	NA	NA	NA	NA	NA
Pelargopsis_capensis	NA	5.206750173	NA	NA	NA	NA	5.136	NA	NA	NA	NA
Pelecanoides_georgicus	NA	4.791649753	NA	NA	NA	NA	NA	NA	NA	NA	NA
Pelecanoides_urinatrix	NA	4.8978398	NA	NA	NA	NA	NA	NA	NA	NA	4.902307417
Pelecanus_conspicillatus	NA	8.603829498	NA	NA	NA	NA	NA	NA	NA	NA	NA
Pelecanus_erythrorhynchos	NA	NA	NA	NA	NA	NA	8.621	NA	NA	NA	NA
Pelecanus_occidentalis	NA	8.062747901	NA	NA	NA	NA	NA	NA	NA	NA	NA
Pelecanus_onocrotalus	NA	9.161150128	NA	NA	NA	NA	NA	9.161150128	9.161150128	NA	NA
Pelecanus_philippensis	NA	8.496990484	NA	NA	NA	NA	NA	NA	NA	NA	NA
Pelecanus_rufescens	NA	8.587962262	NA	NA	NA	NA	NA	NA	NA	NA	NA
Penelope_purpurascens	NA	7.630461262	NA	NA	NA	NA	7.582	NA	NA	NA	NA
Penelope_superciliaris	NA	6.796823718	NA	NA	NA	NA	NA	NA	NA	NA	NA
Penelopides_panini	NA	6.156978986	NA	NA	NA	NA	6.04	NA	NA	NA	NA
Peneothello_cyanus	NA	3.198673118	NA	NA	NA	NA	3.298	NA	NA	NA	NA
Perdix_perdix	NA	6.005120874	5.972485581	NA	NA	NA	NA	5.945420609	6.198478716	NA	NA
Pericrocotus_ethologus	NA	2.944438979	NA	NA	NA	NA	2.773	NA	NA	2.890371758	NA
Periparus_ater	NA	NA	NA	NA	NA	NA	NA	NA	NA	NA	2.079441542
Perisoreus_canadensis	NA	4.264087337	NA	4.234106505	NA	NA	4.234	4.234106505	NA	4.234106505	NA
Perissocephalus_tricolor	NA	5.862209711	NA	NA	NA	NA	5.639	NA	NA	5.827473947	NA
Pernis_apivorus	NA	6.636602508	NA	NA	NA	NA	NA	6.636602508	6.630683386	NA	NA
Petrochelidon_fulva	NA	2.951432015	NA	NA	NA	NA	2.74	NA	NA	NA	NA
Petrochelidon_pyrrhonota	NA	NA	NA	NA	NA	NA	NA	2.971610331	NA	NA	2.971610331
Petroica_goodenovii	NA	2.183238335	NA	2.163323026	NA	NA	2.563	NA	NA	2.163323026	NA
Petroica_macrocephala	NA	2.451005098	NA	NA	NA	NA	NA	NA	NA	NA	NA
Petroica_multicolor	NA	2.493205453	NA	2.261763098	NA	NA	2.625	NA	NA	2.261763098	NA
Petroica_phoenicea	NA	2.564949357	NA	2.587764035	NA	NA	2.644	NA	NA	NA	NA
Petroica_rodinogaster	NA	2.327277706	NA	2.272125886	NA	NA	2.267	NA	NA	NA	NA
Petroica_rosea	NA	2.104134154	NA	NA	NA	NA	2.37	NA	NA	NA	NA
Petrophassa_albipennis	NA	4.863680881	NA	NA	NA	NA	NA	NA	NA	NA	NA
Pezoporus_wallicus	NA	4.32677816	NA	NA	NA	4.86753445	4.338	NA	NA	NA	NA
Phacellodomus_ruber	NA	3.742420221	NA	NA	NA	NA	3.67	NA	NA	3.671224519	NA
Phaenicophaeus_chlorophaeus	NA	3.957951937	NA	NA	NA	NA	NA	NA	NA	NA	NA
Phaenicophaeus_curvirostris	NA	5.025523907	NA	NA	NA	NA	4.994	NA	NA	NA	NA
Phaenicophaeus_superciliosus	NA	4.806068128	NA	NA	NA	NA	4.627	NA	NA	NA	NA
Phaenicophaeus_tristis	NA	4.744932128	NA	NA	NA	NA	NA	NA	NA	NA	NA
Phaenicophilus_palmarum	NA	3.465735903	NA	NA	NA	NA	3.373	NA	NA	3.374168709	NA
Phaenostictus_mcleannani	NA	NA	NA	NA	NA	NA	NA	NA	NA	3.933784497	NA
Phaeomyias_murina	NA	2.333760711	NA	NA	NA	NA	NA	NA	NA	2.302585093	NA
Phaeothlypis_fulvicauda	NA	2.701361213	NA	NA	NA	NA	NA	NA	NA	NA	NA
Phaethon_aethereus	NA	6.620073207	NA	NA	NA	NA	NA	NA	NA	NA	NA
Phaethon_rubricauda	NA	6.469250317	NA	NA	NA	NA	NA	6.510258341	NA	NA	6.510258341
Phaethornis_superciliosus	NA	1.749199855	NA	NA	NA	NA	1.758	NA	NA	NA	NA
Phaetusa_simplex	NA	5.47750903	NA	NA	NA	NA	NA	NA	NA	NA	NA
Phainopepla_nitens	NA	3.115735066	NA	NA	NA	NA	3.299	NA	NA	NA	NA
Phalacrocorax_africanus	NA	6.296879091	NA	NA	NA	NA	6.422	NA	NA	NA	NA
Phalacrocorax_atriceps	NA	NA	NA	NA	NA	NA	8.023	NA	NA	NA	NA
Phalacrocorax_auritus	NA	7.537163619	NA	NA	7.333676396	NA	NA	NA	NA	NA	NA
Phalacrocorax_capensis	NA	7.082548569	NA	NA	NA	NA	NA	NA	NA	NA	NA
Phalacrocorax_carbo	NA	7.696212639	7.607545347	NA	NA	NA	7.804	8.055157732	8.196712407	NA	NA
Phalacrocorax_fuscescens	NA	7.258412151	NA	NA	NA	NA	NA	NA	NA	NA	NA
Phalacrocorax_harrisi	NA	8.112527763	NA	NA	NA	NA	NA	NA	NA	NA	NA
Phalacrocorax_melanoleucos	NA	6.620073207	NA	NA	NA	NA	6.545	NA	NA	NA	NA
Phalacrocorax_sulcirostris	NA	6.907755279	NA	NA	NA	NA	6.938	NA	NA	NA	NA
Phalacrocorax_urile	NA	7.667626092	NA	NA	NA	NA	7.688	NA	NA	NA	NA
Phalacrocorax_varius	NA	7.44716836	NA	NA	NA	NA	7.271	NA	NA	NA	NA
Phalacrocorax_verrucosus	NA	NA	NA	NA	NA	NA	NA	NA	NA	NA	7.365637978
Phalaenoptilus_nuttallii	NA	3.890288513	NA	NA	NA	NA	NA	NA	NA	NA	NA
Phalaropus_fulicarius	NA	4.02356438	NA	NA	NA	NA	NA	NA	NA	NA	4.02356438
Phalaropus_lobatus	NA	3.555348061	NA	NA	NA	NA	3.564	3.563882964	3.520460802	NA	NA
Phalcoboenus_australis	NA	NA	NA	NA	NA	NA	7.522	NA	NA	NA	NA
Phapitreron_amethystinus	NA	4.976733742	NA	NA	NA	NA	4.906	NA	NA	NA	NA
Phapitreron_leucotis	NA	4.703430555	NA	NA	NA	NA	4.902	NA	NA	NA	NA
Phaps_chalcoptera	NA	5.824524092	NA	NA	NA	NA	5.776	NA	NA	NA	NA
Phaps_elegans	NA	5.352687174	NA	NA	5.322033893	NA	5.241	NA	NA	NA	NA
Phaps_histrionica	NA	NA	NA	NA	NA	NA	5.339	NA	NA	NA	NA
Pharomachrus_mocinno	NA	5.327876169	NA	NA	NA	NA	NA	NA	NA	NA	NA
Phasianus_colchicus	NA	6.950575276	7.271488256	NA	6.956545443	NA	7.073	6.991636763	6.998509642	NA	NA
Pheucticus_ludovicianus	NA	3.808882247	NA	NA	NA	NA	3.87	NA	NA	3.819907717	NA
Phigys_solitarius	NA	4.338597077	NA	NA	NA	NA	NA	NA	NA	NA	NA
Philemon_argenticeps	NA	4.357349647	NA	NA	NA	NA	4.605	NA	NA	NA	NA
Philemon_buceroides	NA	4.615120517	NA	4.795790546	NA	NA	4.62	NA	NA	4.795790546	NA
Philemon_citreogularis	NA	4.131158535	NA	NA	NA	NA	4.13	NA	NA	NA	NA
Philemon_corniculatus	NA	4.638363153	NA	4.661550519	NA	NA	4.799	NA	NA	4.661550519	NA
Philemon_diemenensis	NA	4.195697056	NA	NA	NA	NA	4.204	NA	NA	NA	NA
Philomachus_pugnax	NA	4.943426544	NA	NA	NA	NA	5.193	5.065754593	4.912654886	NA	NA
Phleocryptes_melanops	NA	2.677590994	NA	NA	NA	NA	2.747	NA	NA	2.653241965	NA
Phoebastria_nigripes	NA	8.069342367	NA	NA	NA	NA	NA	NA	NA	NA	NA
Phoebetria_palpebrata	NA	7.946263644	NA	NA	NA	NA	NA	NA	NA	NA	NA
Phoeniconaias_minor	NA	7.473069088	NA	NA	NA	NA	NA	NA	NA	NA	NA
Phoenicoparrus_jamesi	NA	7.60090246	NA	NA	NA	NA	NA	NA	NA	NA	NA
Phoenicopterus_roseus	NA	NA	NA	NA	NA	NA	7.863	NA	NA	NA	NA
Phoenicopterus_ruber	NA	8.020763448	NA	NA	NA	NA	NA	NA	NA	NA	NA
Phoeniculus_purpureus	NA	4.260564966	NA	NA	NA	NA	4.357	NA	NA	NA	NA
Phoenicurus_ochruros	NA	NA	NA	NA	NA	NA	NA	2.756840365	2.803360381	2.803360381	NA
Phoenicurus_phoenicurus	NA	2.697999865	2.758743315	NA	NA	NA	2.489	2.724579503	2.681021529	NA	2.758743315
Phrygilus_patagonicus	NA	3.132228018	NA	NA	NA	NA	3.124	NA	NA	NA	NA
Phylidonyris_albifrons	NA	2.839078464	NA	2.839078464	NA	NA	NA	NA	NA	2.839078464	NA
Phylidonyris_melanops	NA	2.90416508	NA	2.90690106	NA	NA	NA	NA	NA	2.90690106	NA
Phylidonyris_niger	NA	2.890371758	NA	NA	NA	NA	2.734	NA	NA	NA	NA
Phylidonyris_novaehollandiae	NA	2.917770732	NA	2.965273066	NA	NA	NA	NA	NA	2.965273066	NA
Phyllastrephus_terrestris	NA	3.440418095	NA	NA	NA	NA	3.624	NA	NA	NA	NA
Phylloscopus_bonelli	NA	2.186051277	NA	NA	NA	NA	1.998	NA	NA	2.00148	NA
Phylloscopus_collybita	NA	2.116255515	2.081938422	NA	NA	NA	NA	2.041220329	2.116255515	2.081938422	NA
Phylloscopus_sibilatrix	NA	2.297572551	NA	NA	NA	NA	1.969	NA	NA	1.974081026	1.974081026
Phylloscopus_trochilus	NA	2.180417459	2.294552921	NA	NA	NA	NA	2.180417459	2.163323026	2.294552921	2.294552921
Phytotoma_rara	NA	3.847484484	NA	NA	NA	NA	NA	NA	NA	3.688879454	NA
Phytotoma_rutila	NA	3.701919068	NA	NA	NA	NA	3.584	NA	NA	NA	NA
Piaya_cayana	NA	4.637153232	NA	NA	NA	NA	4.644	NA	NA	NA	NA
Pica_pica	NA	5.363051181	5.328507038	5.236973736	NA	NA	5.237	5.429345629	5.18178355	5.328507038	NA
Picoides_arcticus	4.276666119	4.276666119	NA	NA	NA	NA	4.282	NA	NA	NA	NA
Picoides_borealis	3.784189634	3.871201011	NA	NA	NA	NA	NA	3.869115504	NA	NA	3.869115504
Picoides_major	NA	NA	4.346140356	NA	NA	NA	NA	NA	NA	NA	NA
Picoides_minor	2.995732274	NA	NA	NA	NA	NA	NA	NA	NA	NA	NA
Picoides_pubescens	3.218875825	3.314186005	NA	NA	NA	NA	3.231	NA	NA	NA	NA
Picoides_scalaris	3.496507561	3.421000009	NA	NA	NA	NA	3.496	NA	NA	NA	NA
Picoides_tridactylus	3.912023005	4.184337601	NA	NA	NA	NA	3.91	4.311470041	4.185098925	NA	NA
Picoides_villosus	4.418840608	4.187759007	NA	NA	NA	NA	4.417	NA	NA	NA	NA
Piculus_flavigula	4.127134385	4.094344562	NA	NA	NA	NA	4.118	NA	NA	NA	NA
Picumnus_temminckii	2.397895273	2.48490665	NA	NA	NA	NA	2.398	NA	NA	NA	NA
Picus_canus	5.010635294	4.919980926	NA	NA	NA	NA	5.014	NA	NA	NA	NA
Picus_viridis	5.298317367	5.218552398	5.205434239	NA	NA	NA	NA	5.265277512	5.170483995	NA	NA
Pinicola_enucleator	NA	4.043051268	NA	NA	NA	NA	4.185	4.185098925	4.178992036	4.185098925	NA
Pionites_leucogaster	NA	5.043425117	NA	NA	NA	5.043425117	4.911	NA	NA	NA	NA
Pionites_melanocephalus	NA	5.003946306	NA	NA	NA	4.915591745	4.916	NA	NA	NA	NA
Pionopsitta_barrabandi	NA	NA	NA	NA	NA	5.023880521	NA	NA	NA	NA	NA
Pionopsitta_caica	NA	NA	NA	NA	NA	4.915591745	NA	NA	NA	NA	NA
Pionopsitta_haematotis	NA	NA	NA	NA	NA	4.987025428	NA	NA	NA	NA	NA
Pionus_maximilliani	NA	NA	NA	NA	NA	5.572154032	NA	NA	NA	NA	NA
Pionus_menstruus	NA	5.525452939	NA	NA	5.783825182	5.509388337	5.438	NA	NA	NA	NA
Pionus_senilis	NA	5.358188764	NA	NA	NA	5.509388337	5.347	NA	NA	NA	NA
Pipile_pipile	NA	7.423568444	NA	NA	NA	NA	NA	NA	NA	NA	NA
Pipilo_aberti	NA	NA	NA	NA	NA	NA	NA	3.668676747	NA	NA	3.668676747
Pipilo_erythrophthalmus	NA	3.696351469	NA	NA	NA	NA	3.642	3.668676747	NA	3.668676747	NA
Pipilo_fuscus	NA	NA	NA	NA	NA	NA	NA	3.668676747	NA	NA	3.668676747
Pipra_erythrocephala	NA	2.610069793	NA	NA	NA	NA	2.612	NA	NA	2.610069793	NA
Pipra_fasciicauda	NA	2.766319109	NA	NA	NA	NA	2.66	NA	NA	2.660259537	NA
Pipra_mentalis	NA	2.703037659	NA	NA	NA	NA	2.72	NA	NA	2.721295428	NA
Pipra_pipra	NA	2.411439498	NA	NA	NA	NA	2.479	NA	NA	NA	NA
Piranga_ludoviciana	NA	3.401197382	NA	NA	NA	NA	3.332	NA	NA	NA	NA
Piranga_rubra	NA	3.401197382	NA	NA	NA	NA	NA	NA	NA	NA	NA
Pitangus_sulphuratus	NA	4.125789395	4.251348311	NA	NA	NA	4.27	NA	NA	4.251348311	NA
Pithecophaga_jefferyi	NA	8.580167991	NA	NA	NA	NA	NA	NA	NA	NA	NA
Pithys_albifrons	NA	2.970414466	NA	NA	NA	NA	2.982	NA	NA	2.980618636	NA
Pitohui_dichrous	NA	4.529368473	NA	NA	NA	NA	4.272	NA	NA	NA	NA
Pitohui_ferrugineus	NA	4.49980967	NA	NA	NA	NA	4.57	NA	NA	4.543294782	NA
Pitohui_nigrescens	NA	4.342505877	NA	NA	NA	NA	NA	NA	NA	NA	NA
Pitta_brachyura	NA	4.034240638	NA	NA	NA	NA	NA	NA	NA	4.016383021	NA
Pitta_erythrogaster	NA	NA	3.878466222	NA	NA	NA	NA	NA	NA	3.878466222	NA
Pitta_guajana	NA	NA	4.241470627	NA	NA	NA	NA	NA	NA	4.241470627	NA
Pitta_maxima	NA	5.247024072	NA	NA	NA	NA	NA	NA	NA	NA	NA
Pitta_sordida	NA	4.158883083	3.941775964	NA	NA	NA	4.052	NA	NA	3.941775964	NA
Pitta_versicolor	NA	4.508108473	NA	NA	NA	NA	4.631	NA	NA	4.679349584	NA
Platalea_alba	NA	7.327123292	NA	NA	NA	NA	7.509	NA	NA	NA	NA
Platalea_flavipes	NA	7.518878624	NA	NA	NA	NA	NA	NA	NA	NA	NA
Platalea_leucorodia	NA	NA	NA	NA	NA	NA	NA	7.465082736	7.532623619	NA	NA
Platalea_regia	NA	7.492899567	NA	NA	NA	NA	7.489	NA	NA	NA	NA
Platycercus_adscitus	NA	4.757461996	NA	NA	NA	4.497584975	4.497	NA	NA	NA	NA
Platycercus_caledonicus	NA	4.868879699	4.549234554	NA	NA	4.809742352	4.758	NA	NA	NA	NA
Platycercus_elegans	NA	4.865609522	NA	NA	4.856706812	4.856706812	4.814	NA	NA	NA	NA
Platycercus_elegans_flaveolus	NA	NA	NA	NA	NA	4.699570861	NA	NA	NA	NA	NA
Platycercus_eximius	NA	4.644390899	NA	NA	4.639571613	4.639571613	4.618	NA	NA	NA	NA
Platycercus_icterotis	NA	4.131158535	NA	NA	NA	3.987130478	3.987	NA	NA	NA	NA
Platycercus_venustus	NA	4.494238625	NA	NA	NA	4.363098625	4.363	NA	NA	NA	NA
Platyrinchus_cancrominus	NA	2.224623552	NA	NA	NA	NA	2.275	NA	NA	2.272125886	NA
Platyrinchus_mystaceus	NA	2.237157288	NA	NA	NA	NA	2.213	NA	NA	NA	NA
Platysteira_cyanea	NA	2.681021529	2.471483629	NA	NA	NA	NA	NA	NA	2.471483629	NA
Plectorhyncha_lanceolata	NA	3.682609841	NA	NA	NA	NA	NA	NA	NA	NA	NA
Plectrophenax_nivalis	NA	3.697178257	NA	NA	NA	NA	NA	3.549617387	3.73289634	NA	3.549617387
Plectropterus_gambensis	NA	8.407378325	NA	NA	NA	NA	NA	NA	NA	NA	NA
Plegadis_chihi	NA	6.369472809	NA	NA	NA	NA	6.215	NA	NA	NA	NA
Plegadis_falcinellus	NA	6.451654555	NA	NA	NA	NA	6.291	6.451654555	6.06657202	NA	NA
Plocepasser_mahali	NA	3.75595382	NA	NA	NA	NA	NA	NA	NA	3.768152635	NA
Ploceus_cucullatus	NA	3.625673378	NA	NA	NA	NA	3.74	NA	NA	3.711130063	NA
Ploceus_melanocephalus	NA	3.157000421	NA	NA	NA	NA	NA	NA	NA	NA	NA
Pluvialis_apricaria	NA	5.362465186	5.265329191	NA	NA	NA	5.361	5.167639043	5.365976015	NA	NA
Pluvialis_dominica	NA	5.017279837	4.770684624	NA	NA	NA	5.005	NA	NA	NA	NA
Pluvialis_fulva	NA	4.980176087	NA	NA	NA	NA	4.977	NA	NA	NA	NA
Pluvialis_squatarola	NA	5.411646052	5.324861922	NA	NA	NA	5.458	5.482304203	5.411646052	NA	NA
Podager_nacunda	NA	5.068904202	NA	NA	NA	NA	5.354	NA	NA	NA	NA
Podargus_strigoides	NA	5.855071922	NA	NA	5.959199587	NA	5.944	NA	NA	NA	NA
Podiceps_auritus	NA	6.041642636	NA	NA	NA	NA	NA	NA	NA	NA	NA
Podiceps_cristatus	NA	NA	6.847187531	NA	NA	NA	6.57	6.774223886	6.604891885	NA	NA
Podiceps_grisegena	NA	6.852770971	NA	NA	NA	NA	7.017	6.720762831	7.003065459	NA	NA
Podiceps_major	NA	7.406103381	NA	NA	NA	NA	NA	NA	NA	NA	NA
Podiceps_nigricollis	NA	5.940171253	NA	NA	NA	NA	5.999	NA	NA	NA	NA
Podilymbus_podiceps	NA	6.086774727	NA	NA	NA	NA	NA	NA	NA	NA	NA
Podoce_hendersoni	NA	NA	NA	NA	NA	NA	NA	NA	NA	5.003946306	NA
Podoces_hendersoni	NA	4.799914263	NA	NA	NA	NA	NA	NA	NA	NA	NA
Poecile_atricapillus	NA	NA	NA	NA	NA	NA	NA	NA	NA	2.48490665	NA
Poecile_carolinensis	NA	NA	NA	NA	NA	NA	NA	NA	NA	2.32238772	NA
Poecile_gambeli	NA	NA	NA	NA	NA	NA	NA	NA	NA	2.424802726	NA
Poecile_hudsonicus	NA	NA	NA	NA	NA	NA	NA	NA	NA	2.397895273	NA
Poecilodryas_albonotata	NA	3.655193396	NA	NA	NA	NA	3.638	NA	NA	NA	NA
Poecilodryas_cerviniventris	NA	2.990719732	NA	NA	NA	NA	2.833	NA	NA	NA	NA
Poecilodryas_placens	NA	NA	NA	NA	NA	NA	3.281	NA	NA	NA	NA
Poecilodryas_superciliosa	NA	2.990719732	NA	NA	NA	NA	2.996	NA	NA	NA	NA
Poeoptera_lugubris	NA	3.663561646	NA	NA	NA	NA	NA	NA	NA	3.63758616	NA
Poephila_acuticauda	NA	2.63905733	NA	NA	NA	NA	2.491	NA	NA	2.63905733	NA
Poephila_cincta	NA	2.7047113	NA	NA	NA	NA	NA	NA	NA	2.778819272	NA
Poephila_personata	NA	2.593387293	NA	NA	NA	NA	2.603	NA	NA	2.468099531	NA
Pogoniulus_scolopaceus	2.772588722	2.674148649	NA	NA	NA	NA	NA	NA	NA	NA	NA
Poicephalus_cryptoxanthus	NA	4.938064601	NA	NA	NA	4.927253685	NA	NA	NA	NA	NA
Poicephalus_gulielmi	NA	5.616771098	NA	NA	NA	NA	5.351	NA	NA	NA	NA
Poicephalus_guliemi	NA	NA	NA	NA	NA	5.363636833	NA	NA	NA	NA	NA
Poicephalus_meyeri	NA	4.760034897	4.532061714	NA	NA	4.766438334	4.408	4.532061714	NA	NA	NA
Poicephalus_robustus	NA	5.768320996	NA	NA	NA	5.857933154	5.534	NA	NA	NA	NA
Poicephalus_senegalus	NA	4.990432587	NA	NA	NA	5.043425117	NA	NA	NA	NA	NA
Polemaetus_bellicosus	NA	8.456752928	NA	NA	NA	NA	NA	NA	NA	NA	NA
Polihierax_semitorquatus	NA	4.111283616	NA	NA	NA	NA	3.935	NA	NA	NA	NA
Poliocephalus_poliocephalus	NA	5.48272009	NA	NA	NA	NA	5.409	NA	NA	NA	NA
Polioptila_caerulea	NA	1.812378756	NA	NA	NA	NA	1.569	NA	NA	NA	NA
Polioptila_dumicola	NA	NA	2.028148247	NA	NA	NA	NA	NA	NA	2.028148247	NA
Polyboroides_typus	NA	6.457554277	NA	NA	NA	NA	NA	NA	NA	NA	NA
Polyplectron_bicalcaratum	NA	6.529418838	NA	NA	NA	NA	NA	NA	NA	NA	NA
Polysticta_stelleri	NA	6.735780014	NA	NA	NA	NA	6.792	NA	NA	NA	NA
Polytelis_alexandrae	NA	4.645832168	NA	NA	NA	4.290459441	4.29	NA	NA	NA	NA
Polytelis_anthopeplus	NA	5.135798437	NA	NA	NA	5.17501915	5.175	NA	NA	NA	NA
Polytelis_swainsonii	NA	5.030437921	NA	NA	4.960043508	4.960043508	4.96	NA	NA	NA	NA
Pomatorhinus_ruficollis	NA	3.417726684	NA	NA	NA	NA	3.738	NA	NA	3.456316681	NA
Pomatostomus_halli	NA	3.73289634	NA	3.624340933	NA	NA	3.624	NA	NA	3.624340933	NA
Pomatostomus_isidorei	NA	4.248495242	NA	4.158883083	NA	NA	4.159	NA	NA	4.158883083	NA
Pomatostomus_ruficeps	NA	4.056988776	NA	4.025351691	NA	NA	NA	NA	NA	4.025351691	NA
Pomatostomus_superciliosus	NA	3.765840495	NA	3.555348061	NA	NA	3.62	NA	NA	3.555348061	NA
Pomatostomus_temporalis	NA	4.262679877	NA	4.317488114	NA	NA	NA	NA	NA	4.317488114	NA
Pooecetes_gramineus	NA	NA	NA	NA	NA	NA	3.258	NA	NA	NA	NA
Poospiza_nigrorufa	NA	2.856470206	NA	NA	NA	NA	2.855	NA	NA	NA	NA
Porphyrio_hochstetteri	NA	7.813086171	NA	NA	NA	NA	NA	NA	NA	NA	NA
Porphyrio_martinica	NA	5.463831805	NA	NA	NA	NA	5.384	NA	NA	NA	NA
Porphyrio_porphyrio	NA	6.745236349	NA	NA	NA	NA	6.64	NA	NA	NA	NA
Porzana_atra	NA	4.350277936	NA	NA	NA	NA	4.401	NA	NA	NA	NA
Porzana_carolina	NA	4.377642036	NA	NA	NA	NA	NA	NA	NA	NA	NA
Porzana_fluminea	NA	4.126731078	NA	NA	NA	NA	3.99	NA	NA	NA	NA
Porzana_porzana	NA	4.467056884	NA	NA	NA	NA	NA	NA	NA	NA	NA
Porzana_pusilla	NA	3.56671182	NA	NA	NA	NA	NA	NA	NA	NA	NA
Primolius_auricollis	NA	5.43300122	NA	NA	NA	NA	NA	NA	NA	NA	NA
Primolius_maracana	NA	5.544337248	NA	NA	NA	NA	NA	NA	NA	NA	NA
Prinia_leucopogon	NA	2.48490665	NA	NA	NA	NA	NA	NA	NA	2.624668592	NA
Prioniturus_montanus	NA	4.836281907	NA	NA	NA	4.804021045	NA	NA	NA	NA	NA
Prioniturus_platurus	NA	4.194189897	NA	NA	NA	4.941642423	NA	NA	NA	NA	NA
Prionochilus_plateni	NA	2.140066163	NA	NA	NA	NA	2.064	NA	NA	2.066862759	NA
Prionodura_newtoniana	NA	4.33073334	NA	NA	NA	NA	NA	NA	NA	NA	NA
Prionops_plumatus	NA	3.504054767	NA	3.569532696	NA	NA	3.57	NA	NA	3.569532696	NA
Priotelus_roseigaster	NA	4.30676415	NA	NA	NA	NA	NA	NA	NA	NA	NA
Priotelus_temnurus	NA	3.977810746	NA	NA	NA	NA	NA	NA	NA	NA	NA
Probosciger_aterrimus	NA	6.73459166	NA	NA	NA	6.956545443	NA	NA	NA	NA	NA
Procellaria_aequinoctialis	NA	7.170119543	NA	NA	NA	NA	NA	NA	NA	NA	NA
Procellaria_cinerea	NA	7.030857476	NA	NA	NA	NA	NA	NA	NA	NA	NA
Procelsterna_cerulea	NA	3.970291914	NA	NA	NA	NA	NA	NA	NA	NA	NA
Procnias_nudicollis	NA	5.298317367	NA	NA	NA	NA	NA	NA	NA	NA	NA
Progne_subis	NA	3.940610462	NA	NA	NA	NA	3.487	3.925925911	NA	3.925925911	NA
Propyrrhura_auricollis	NA	NA	NA	NA	NA	5.521460918	NA	NA	NA	NA	NA
Propyrrhura_maracana	NA	NA	NA	NA	NA	5.545177444	NA	NA	NA	NA	NA
Prosopeia_splendens	NA	5.469114437	NA	NA	NA	NA	NA	NA	NA	NA	NA
Prosopeia_tabuensis	NA	5.469114437	NA	NA	NA	5.634789603	NA	NA	NA	NA	NA
Protonotaria_citrea	NA	2.7047113	NA	NA	NA	NA	NA	2.740840024	NA	2.740840024	NA
Prunella_modularis	NA	3.005682604	3.016024977	NA	NA	NA	3.118	3.056356895	3.005682604	3.016024977	NA
Psaltriparus_minimus	NA	1.667706821	NA	NA	NA	NA	1.732	1.667706821	NA	1.667706821	NA
Psarocolius_montezuma	NA	5.652664603	NA	NA	NA	NA	5.931	NA	NA	NA	NA
Psephotus_chrysopterygius	NA	3.793802374	NA	NA	NA	3.616308761	3.616	NA	NA	NA	NA
Psephotus_dissimilis	NA	3.845883203	NA	NA	NA	3.401197382	3.401	NA	NA	NA	NA
Psephotus_haematonotus	NA	4.117409835	NA	NA	4.080921542	4.080921542	4.08	NA	NA	NA	NA
Psephotus_varius	NA	4.113329862	NA	NA	NA	4.037774211	4.038	NA	NA	NA	NA
Pseudeos_fuscata	NA	5.003946306	NA	NA	NA	5.09681299	NA	NA	NA	NA	NA
Pseudocolopteryx_flaviventris	NA	2.014903021	NA	NA	NA	NA	2.001	NA	NA	2.00148	NA
Pseudoleistes_virescens	NA	4.381401439	NA	NA	NA	NA	4.254	NA	NA	4.254193263	NA
Pseudoscops_clamator	NA	6.099197247	NA	NA	NA	NA	NA	NA	NA	NA	NA
Pseudotriccus_pelzelni	NA	2.388762789	NA	NA	NA	NA	2.303	NA	NA	2.388762789	NA
Psilopogon_pyrolophus	4.859812404	4.871373227	4.727387819	NA	NA	NA	NA	NA	NA	NA	NA
Psilopsiagon_aymara	NA	3.447126314	NA	NA	NA	3.891820298	NA	NA	NA	NA	NA
Psilorhinus_morio	NA	NA	NA	5.318119994	NA	NA	NA	NA	NA	5.318119994	NA
Psittacella_brehmii	NA	4.652769165	NA	NA	NA	4.768988271	NA	NA	NA	NA	NA
Psittacella_madaraszi	NA	NA	NA	NA	NA	3.663561646	NA	NA	NA	NA	NA
Psittacella_picta	NA	4.136765278	NA	NA	NA	4.060443011	NA	NA	NA	NA	NA
Psittacula_alexandri	NA	5.002267044	NA	NA	NA	5.049856007	NA	NA	NA	NA	NA
Psittacula_columboides	NA	4.448516376	NA	NA	NA	4.49980967	4.5	NA	NA	NA	NA
Psittacula_cyanocephala	NA	4.189654742	NA	NA	NA	4.094344562	4.094	NA	NA	NA	NA
Psittacula_derbiana	NA	5.525452939	NA	NA	NA	5.521460918	NA	NA	NA	NA	NA
Psittacula_eupatria	NA	5.476463552	NA	NA	5.365976015	5.365976015	NA	NA	NA	NA	NA
Psittacula_krameri	NA	4.846153655	NA	NA	4.919980926	4.919980926	4.789	NA	NA	NA	NA
Psittacula_longicauda	NA	4.685828089	NA	NA	NA	NA	NA	NA	NA	NA	NA
Psittaculirostris_edwardsii	NA	4.770684624	NA	NA	NA	4.507557357	4.507	NA	NA	NA	NA
Psittacus_erithacus	NA	5.80814249	NA	NA	6.005120874	6.005120874	NA	NA	NA	NA	NA
Psitteuteles_versicolor	NA	3.979681654	NA	NA	NA	4.034240638	4.034	NA	NA	NA	NA
Psittrichas_fulgidus	NA	6.762729507	NA	NA	NA	6.217005223	NA	NA	NA	NA	NA
Psophia_crepitans	NA	6.96389929	NA	NA	NA	NA	NA	NA	NA	NA	NA
Psophia_leucoptera	NA	7.135687347	NA	NA	NA	NA	NA	NA	NA	NA	NA
Psophodes_cristatus	NA	3.695110004	NA	NA	NA	NA	3.651	NA	NA	NA	NA
Psophodes_occidentalis	NA	3.683866912	NA	3.737669618	NA	NA	NA	NA	NA	3.737669618	NA
Psophodes_olivaceus	NA	4.219507705	NA	NA	NA	NA	4.139	NA	NA	NA	NA
Pteridophora_alberti	NA	4.465908119	NA	NA	NA	NA	NA	NA	NA	NA	NA
Pterocles_bicinctus	NA	5.468060141	NA	NA	NA	NA	NA	NA	NA	NA	NA
Pterocles_decoratus	NA	5.206750173	NA	NA	NA	NA	NA	NA	NA	NA	NA
Pterodroma_hasitata	NA	5.627621114	NA	NA	NA	NA	NA	NA	NA	NA	NA
Pterodroma_lessonii	NA	6.562444094	NA	NA	NA	NA	NA	NA	NA	NA	NA
Pterodroma_leucoptera	NA	4.993828176	NA	NA	NA	NA	NA	NA	NA	NA	NA
Pterodroma_macroptera	NA	6.360438547	NA	NA	NA	NA	NA	NA	NA	NA	NA
Pterodroma_macroptera_gouldi	NA	NA	NA	NA	NA	NA	NA	NA	NA	NA	5.771441123
Pteroglossus_aracari	5.446737372	5.56738985	5.58788516	NA	NA	NA	NA	NA	NA	NA	NA
Pteroglossus_bailloni	NA	4.995521656	NA	NA	NA	NA	NA	NA	NA	NA	NA
Pteroglossus_castanotis	5.736572297	5.553443964	NA	NA	NA	NA	5.455	NA	NA	NA	NA
Pteroglossus_inscriptus	4.836281907	4.899703733	NA	NA	NA	NA	NA	NA	NA	NA	NA
Pteroglossus_torquatus	5.416100402	5.266568668	NA	NA	NA	NA	5.416	NA	NA	NA	NA
Pteronetta_hartlaubii	NA	6.782192056	NA	NA	NA	NA	NA	NA	NA	NA	NA
Pteruthius_flaviscapis	NA	3.663561646	NA	NA	NA	NA	NA	NA	NA	3.663561646	NA
Ptilinopus_hyogastrus	NA	4.96284463	NA	NA	NA	NA	NA	NA	NA	NA	NA
Ptilinopus_insularis	NA	4.639571613	NA	NA	NA	NA	4.63	NA	NA	NA	NA
Ptilinopus_iozonus	NA	4.736198448	NA	NA	NA	NA	NA	NA	NA	NA	NA
Ptilinopus_jambu	NA	4.905274778	NA	NA	NA	NA	NA	NA	NA	NA	NA
Ptilinopus_leclancheri	NA	5.132852927	NA	NA	NA	NA	5.244	NA	NA	NA	NA
Ptilinopus_magnificus	NA	5.249652195	NA	NA	NA	NA	5.767	NA	NA	NA	NA
Ptilinopus_occipitalis	NA	5.458521118	NA	NA	NA	NA	5.347	NA	NA	NA	NA
Ptilinopus_ornatus	NA	5.095282768	NA	NA	NA	NA	5.001	NA	NA	NA	NA
Ptilinopus_porphyraceus	NA	4.636668853	NA	NA	NA	NA	4.779	NA	NA	NA	NA
Ptilinopus_pulchellus	NA	4.290459441	NA	NA	NA	NA	4.234	NA	NA	NA	NA
Ptilinopus_purpuratus	NA	4.51770416	NA	NA	NA	NA	NA	NA	NA	NA	NA
Ptilinopus_regina	NA	4.597893777	NA	NA	NA	NA	4.602	NA	NA	NA	NA
Ptilinopus_rivoli	NA	5.003946306	NA	NA	NA	NA	4.97	NA	NA	NA	NA
Ptilinopus_superbus	NA	4.768563733	NA	NA	NA	NA	4.64	NA	NA	NA	NA
Ptilonorhynchus_violaceus	NA	5.361292166	NA	5.379897354	NA	NA	5.3	NA	NA	5.379897354	NA
Ptiloprora_guisei	NA	3.180654612	NA	NA	NA	NA	3.122	NA	NA	NA	NA
Ptiloris_magnificus	NA	5.081404365	NA	NA	NA	NA	5.094	NA	NA	NA	NA
Ptiloris_paradiseus	NA	4.65396035	NA	4.832305759	NA	NA	4.832	NA	NA	4.832305759	NA
Ptiloris_victoriae	NA	4.460144414	NA	4.521788577	NA	NA	4.523	NA	NA	4.521788577	NA
Ptilorrhoa_caerulescens	NA	3.951243719	NA	NA	NA	NA	NA	NA	NA	NA	NA
Pucrasia_macrolopha	NA	7.071148826	NA	NA	NA	NA	NA	NA	NA	NA	NA
Puffinus_gavia	NA	5.434813111	NA	NA	NA	NA	NA	NA	NA	NA	NA
Puffinus_griseus	NA	6.668228248	NA	NA	NA	NA	NA	NA	NA	NA	NA
Puffinus_pacificus	NA	5.973809612	NA	NA	NA	NA	NA	NA	NA	NA	NA
Puffinus_puffinus	NA	NA	NA	NA	NA	NA	NA	6.115892125	NA	NA	6.115892125
Puffinus_tenuirostris	NA	6.29710932	NA	NA	6.322026495	NA	NA	NA	NA	NA	NA
Pulsatrix_perspicillata	NA	6.758675056	NA	NA	NA	NA	NA	NA	NA	NA	NA
Purpuriecephalus_varius	NA	NA	NA	NA	NA	4.602165677	NA	NA	NA	NA	NA
Pycnonotus_barbatus	NA	3.539992674	NA	NA	NA	NA	NA	NA	NA	3.580737295	NA
Pycnonotus_jocosus	NA	3.321432413	NA	NA	NA	NA	NA	3.310543013	NA	3.310543013	NA
Pycnoptilus_floccosus	NA	3.446807893	NA	NA	NA	NA	3.44	NA	NA	NA	NA
Pygochelidon_cyanoleuca	NA	2.352961301	NA	NA	NA	NA	NA	NA	NA	NA	NA
Pygoscelis_adeliae	NA	8.486733984	NA	NA	NA	NA	NA	NA	NA	NA	8.383661799
Pygoscelis_papua	NA	8.691146499	NA	NA	NA	NA	NA	NA	NA	NA	8.691146499
Pyrenestes_sanguineus	NA	NA	2.658159431	NA	NA	NA	NA	NA	NA	2.658159431	NA
Pyriglena_leuconota	NA	3.468076911	NA	NA	NA	NA	3.49	NA	NA	3.490428515	NA
Pyrilia_barrabandi	NA	5.032885903	NA	NA	NA	NA	NA	NA	NA	NA	NA
Pyrilia_caica	NA	4.897354608	NA	NA	NA	NA	4.911	NA	NA	NA	NA
Pyrilia_haematotis	NA	5.013464621	NA	NA	NA	NA	4.987	NA	NA	NA	NA
Pyrocephalus_rubinus	NA	2.640841451	NA	NA	NA	NA	NA	2.541601993	NA	2.541601993	NA
Pyroderus_scutatus	NA	5.877735782	NA	NA	NA	NA	NA	NA	NA	5.877735782	NA
Pyrrhocorax_graculus	NA	5.409411414	NA	NA	NA	NA	NA	5.439599891	5.354224998	5.409411414	NA
Pyrrhocorax_pyrrhocorax	NA	5.512420173	NA	5.780743516	NA	NA	NA	5.540282672	5.62690143	5.780743516	NA
Pyrrholaemus_brunneus	NA	NA	NA	NA	NA	NA	2.442	NA	NA	NA	NA
Pyrrhula_pyrrhula	NA	3.246490992	NA	NA	NA	NA	NA	3.435598808	3.194583132	3.08190997	NA
Pyrrhura_frontalis	NA	4.385271365	NA	NA	NA	4.383275854	3.892	NA	NA	NA	NA
Pyrrhura_hoffmanni	NA	4.386392092	NA	NA	NA	4.409155302	NA	NA	NA	NA	NA
Pyrrhura_lepida	NA	4.438288814	NA	NA	NA	NA	NA	NA	NA	NA	NA
Pyrrhura_melanura	NA	4.257030144	NA	NA	NA	4.418840608	NA	NA	NA	NA	NA
Pyrrhura_molinae	NA	NA	NA	NA	5.298317367	NA	NA	NA	NA	NA	NA
Pyrrhura_perlata	NA	4.438288814	NA	NA	NA	4.465908119	NA	NA	NA	NA	NA
Pyrrhura_picta	NA	4.143928062	NA	NA	NA	4.127134385	NA	NA	NA	NA	NA
Pytilia_melba	NA	2.73598957	NA	NA	NA	NA	NA	NA	NA	2.602689685	NA
Pytilia_phoenicoptera	NA	2.670694415	NA	NA	NA	NA	NA	NA	NA	2.674148649	NA
Querula_purpurata	NA	4.654436427	NA	NA	NA	NA	4.623	NA	NA	4.623010104	NA
Quiscalus_major	NA	5.111987788	NA	NA	NA	NA	5.162	5.067645549	NA	5.067645549	NA
Quiscalus_mexicanus	NA	5.12812199	NA	NA	NA	NA	5.19	5.12812199	NA	5.12812199	NA
Quiscalus_quiscula	NA	4.709530201	NA	NA	NA	NA	4.702	4.702296897	NA	4.702296897	NA
Rallina_eurizonoides	NA	4.686750173	NA	NA	NA	NA	NA	NA	NA	NA	NA
Rallus_aquaticus	NA	4.74927053	4.80262663	NA	NA	NA	4.557	4.74927053	4.714024591	NA	NA
Rallus_longirostris	NA	5.686410225	NA	NA	NA	NA	NA	NA	NA	NA	NA
Ramphastos_sulfuratus	6.052089169	6.063785209	NA	NA	NA	NA	6.052	NA	NA	NA	NA
Ramphastos_toco	6.29156914	6.426488457	NA	NA	NA	NA	NA	NA	NA	NA	NA
Ramphastos_tucanus	6.272877007	6.534515318	NA	NA	NA	NA	NA	NA	NA	NA	NA
Ramphastos_vitellinus	5.891644212	5.890262042	NA	NA	NA	NA	5.994	NA	NA	NA	NA
Ramphocaenus_melanurus	NA	2.272125886	NA	NA	NA	NA	2.285	NA	NA	2.282382386	NA
Ramphocelus_carbo	NA	3.320981048	NA	NA	NA	NA	NA	NA	NA	NA	NA
Ramphocelus_flammigerus	NA	3.496507561	NA	NA	NA	NA	3.425	NA	NA	NA	NA
Ramsayornis_modestus	NA	2.420368129	NA	2.360854001	NA	NA	2.42	NA	NA	2.360854001	NA
Recurvirostra_americana	NA	5.734150011	NA	NA	NA	NA	5.786	NA	NA	NA	NA
Recurvirostra_avosetta	NA	5.717027701	NA	NA	NA	NA	5.04	5.723585102	5.717027701	NA	NA
Recurvirostra_novaehollandiae	NA	5.782824682	NA	NA	NA	NA	5.612	NA	NA	NA	NA
Regulus_calendula	NA	1.883274578	NA	NA	NA	NA	2.015	NA	NA	NA	NA
Regulus_regulus	NA	1.722766598	1.740466175	NA	NA	NA	NA	1.757857918	1.722766598	1.740466175	NA
Regulus_satrapa	NA	1.80883507	NA	NA	NA	NA	1.732	NA	NA	NA	NA
Reinwardtoena_browni	NA	5.713732806	NA	NA	NA	NA	5.753	NA	NA	NA	NA
Reinwardtoena_reinwardtsi	NA	5.627621114	NA	NA	NA	NA	NA	NA	NA	NA	NA
Remiz_pendulinus	NA	NA	NA	NA	NA	NA	NA	2.213753879	2.2300144	NA	NA
Rhagologus_leucostigma	NA	3.278087685	NA	NA	NA	NA	NA	NA	NA	NA	NA
Rhea_americana	NA	10.04324949	NA	NA	10.1266311	NA	NA	NA	NA	NA	NA
Rhea_pennata	NA	9.975808214	NA	NA	NA	NA	NA	NA	NA	NA	NA
Rhinocrypta_lanceolata	NA	4.112920948	NA	NA	NA	NA	NA	NA	NA	4.15261347	NA
Rhinomyias_gularis	NA	3.230804396	NA	NA	NA	NA	3.395	NA	NA	2.890371758	NA
Rhinoplax_vigil	NA	8.026170195	NA	NA	NA	NA	NA	NA	NA	NA	NA
Rhinopomastus_cyanomelas	NA	3.411972455	NA	NA	NA	NA	NA	NA	NA	NA	NA
Rhinopomastus_minor	NA	3.091042453	NA	NA	NA	NA	NA	NA	NA	NA	NA
Rhinoptilus_chalcopterus	NA	5.031091303	NA	NA	NA	NA	NA	NA	NA	NA	NA
Rhipidura_atra	NA	2.501435952	NA	NA	NA	NA	2.351	NA	NA	NA	NA
Rhipidura_fuliginosa	NA	2.047692843	NA	2.079441542	NA	NA	2.134	NA	NA	NA	NA
Rhipidura_leucophrys	NA	3.295836866	NA	3.321432413	NA	NA	NA	NA	NA	3.321432413	NA
Rhipidura_rufifrons	NA	2.32238772	NA	2.32238772	NA	NA	2.326	NA	NA	2.32238772	NA
Rhipidura_rufiventris	NA	2.525728644	NA	2.747270914	NA	NA	2.744	NA	NA	NA	NA
Rhodinocichla_rosea	NA	3.871201011	NA	NA	NA	NA	3.843	NA	NA	3.843744165	NA
Rhodospingus_cruentus	NA	2.451005098	NA	NA	NA	NA	NA	NA	NA	2.379546134	NA
Rhyacornis_fuliginosa	NA	2.93385687	NA	NA	NA	NA	NA	NA	NA	NA	NA
Rhynchopsitta_pachyrhyncha	NA	5.82008293	NA	NA	NA	6.091309882	NA	NA	NA	NA	NA
Rhynchotus_rufescens	NA	6.697034248	NA	NA	6.745236349	NA	NA	NA	NA	NA	NA
Rhynochetos_jubatus	NA	6.756932389	NA	NA	NA	NA	NA	NA	NA	NA	NA
Riparia_riparia	NA	2.595254707	NA	NA	NA	NA	2.518	2.576421759	2.541601993	2.624668592	2.624668592
Rissa_brevirostris	NA	5.950642553	NA	NA	NA	NA	NA	5.96870756	NA	NA	5.96870756
Rissa_tridactyla	NA	6.010654242	NA	NA	NA	NA	NA	6.035481433	5.758901774	NA	6.035481433
Rollandia_rolland	NA	5.515442846	NA	NA	NA	NA	5.323	NA	NA	NA	NA
Rollulus_rouloul	NA	5.413875707	NA	NA	NA	NA	NA	NA	NA	NA	NA
Rostratula_benghalensis	NA	4.844187086	5.18178355	NA	NA	NA	4.923	NA	NA	NA	NA
Rostrhamus_sociabilis	NA	5.946946494	NA	NA	NA	NA	NA	NA	NA	NA	NA
Rupicola_peruvianus	NA	5.537662297	NA	NA	NA	NA	NA	NA	NA	5.495116943	NA
Rynchops_niger	NA	5.702114418	NA	NA	NA	NA	5.463	NA	NA	NA	NA
Sagittarius_serpentarius	NA	8.268731832	NA	NA	NA	NA	8.111	NA	NA	NA	NA
Sakesphorus_luctuosus	NA	3.440418095	NA	NA	NA	NA	3.434	NA	NA	3.433987204	NA
Salpinctes_obsoletus	NA	2.803360381	NA	NA	NA	NA	2.771	NA	NA	NA	NA
Saltator_maximus	NA	3.841600541	NA	NA	NA	NA	3.842	NA	NA	3.841600541	NA
Sarcops_calvus	NA	4.955827058	NA	NA	NA	NA	4.888	NA	NA	4.955827058	NA
Sarcoramphus_papa	NA	8.132265735	NA	NA	NA	NA	NA	NA	NA	NA	NA
Sasia_abnormis	2.079441542	2.261763098	NA	NA	NA	NA	2.092	NA	NA	NA	NA
Saxicola_decotiae	NA	NA	2.801540544	NA	NA	NA	NA	NA	NA	NA	NA
Saxicola_rubetra	NA	2.809402695	NA	NA	NA	NA	NA	2.809402695	2.809402695	NA	2.766319109
Saxicola_torquatus	NA	2.687847494	NA	NA	NA	NA	2.557	2.727852828	NA	2.727852828	2.727852828
Sayornis_nigricans	NA	2.90416508	NA	NA	NA	NA	NA	2.923161581	NA	2.923161581	NA
Sayornis_phoebe	NA	2.980618636	NA	NA	NA	NA	NA	NA	NA	2.90690106	NA
Sayornis_saya	NA	3.044522438	NA	NA	NA	NA	3.102	NA	NA	3.077312261	NA
Scaphidura_oryzivora	NA	NA	NA	NA	NA	NA	NA	NA	NA	5.249652195	NA
Scardafella_inca	NA	NA	NA	NA	NA	NA	NA	NA	NA	NA	3.871201011
Scenopoeetes_dentirostris	NA	5.119489699	NA	NA	NA	NA	4.984	NA	NA	NA	NA
Schiffornis_turdina	NA	3.454738149	NA	NA	NA	NA	3.426	NA	NA	3.42751469	NA
Schistochlamys_melanopis	NA	3.518980417	NA	NA	NA	NA	NA	NA	NA	3.496507561	NA
Schistocichla_leucostigma	NA	NA	NA	NA	NA	NA	3.144	NA	NA	NA	NA
Sclerurus_mexicanus	NA	3.207814878	NA	NA	NA	NA	3.05	NA	NA	3.04927304	NA
Scolopax_minor	NA	5.279389357	NA	NA	NA	NA	5.186	NA	NA	NA	NA
Scolopax_rusticola	NA	5.734958092	5.754475589	NA	NA	NA	NA	5.734958092	5.731073335	NA	NA
Scopus_umbretta	NA	6.047372179	NA	NA	NA	NA	NA	NA	NA	NA	NA
Scytalopus_unicolor	NA	2.879198457	NA	NA	NA	NA	2.862	NA	NA	NA	NA
Scythrops_novaehollandiae	NA	6.528104106	NA	NA	NA	NA	6.64	NA	NA	NA	NA
Seiurus_aurocapilla	NA	2.965273066	NA	NA	NA	NA	3.012	3.095577609	NA	3.095577609	NA
Selasphorus_rufus	NA	1.252762968	NA	NA	NA	NA	1.163	NA	NA	NA	NA
Selenidera_maculirostris	4.934473933	5.101389657	NA	NA	NA	NA	NA	NA	NA	NA	NA
Seleucidis_melanoleucus	NA	5.111987788	NA	NA	NA	NA	NA	NA	NA	NA	NA
Semnornis_ramphastinus	4.584967479	NA	NA	NA	NA	NA	NA	NA	NA	NA	NA
Sericornis_citreogularis	NA	2.856470206	NA	2.809402695	NA	NA	2.811	NA	NA	2.809402695	NA
Sericornis_frontalis	NA	2.58021683	NA	NA	NA	NA	2.58	NA	NA	NA	NA
Sericornis_magnirostra	NA	2.277267285	NA	NA	NA	NA	2.135	NA	NA	2.140066163	NA
Sericornis_perspicillatus	NA	2.197224577	NA	NA	NA	NA	2.14	NA	NA	NA	NA
Sericulus_chrysocephalus	NA	4.605170186	NA	4.610157727	NA	NA	4.566	NA	NA	4.610157727	NA
Serinus_burtoni	NA	NA	3.387774361	NA	NA	NA	NA	NA	NA	3.387774361	NA
Serinus_canaria	NA	3.044522438	NA	NA	NA	NA	NA	2.724579503	2.587764035	2.128231706	NA
Serinus_flaviventris	NA	2.753660712	NA	NA	NA	NA	2.976	NA	NA	2.791165108	NA
Serinus_serinus	NA	2.480731278	NA	NA	NA	NA	NA	NA	NA	2.415913778	NA
Setophaga_ruticilla	NA	2.122261539	NA	NA	NA	NA	2.485	2.054123734	NA	2.054123734	2.054123734
Sialia_mexicana	NA	3.297687005	NA	NA	NA	NA	3.334	3.27336401	NA	3.27336401	NA
Sialia_sialis	NA	3.389462125	NA	NA	NA	NA	3.384	3.391147046	NA	NA	3.391147046
[truncated: 332 more rows]
